# Supplementary material for: Diethyl indolizine-1,3-dicarboxyl­ate
Source: Acta Crystallogr Sect E Struct Rep Online. 2010 Dec 15;67(Pt 1):o123. doi: 10.1107/S1600536810050919 (PMC3050233; doi:10.1107/S1600536810050919)
Supplement: Supplementary file 1 [file e-67-0o123-sup1.cif]

##############################################################################
###                                                                        ###
###        Electronic paper (Acta Crystallographica Section E)             ###
###                                                                        ###
##############################################################################
#                                                                            #
# This CIF contains the data in a paper accepted for publication in Acta     #
# Crystallographica Section E. It conforms to the requirements of Notes      #
# for Authors for Section E, and has been peer reviewed under the auspices   #
# of the IUCr Commission on Journals.                                        #
#                                                                            #
# Full details of the Crystallographic Information File format               #
# are given in the paper "The Crystallographic Information File (CIF):       #
# a New Standard Archive File for Crystallography" by S. R. Hall, F. H.      #
# Allen and I. D. Brown [Acta Cryst. (1991), A47, 655-685].                  #
#                                                                            #
# The current version of the core CIF dictionary is obtainable from          #
# ftp://ftp.iucr.org/pub/cif_core.dic. The current version number is 2.4.    #
#                                                                            #
# Software is freely available for graphical display of the structure(s) in  #
# this CIF.  For information consult the CIF home page http://www.iucr.org/  #
# cif/home.html                                                              #
#                                                                            #
# This file may be used for bona fide research purposes within the           #
# scientific community so long as proper attribution is given to the journal # 
# article from which it was obtained.                                        #
#                                                                            #
##############################################################################
                                             
data_global
_audit_creation_method     'from IUCr template'
_journal_date_recd_electronic     2010-11-06
_journal_date_accepted     2010-12-04
_journal_name_full     'Acta Crystallographica, Section E'
_journal_year     2011
_journal_volume     67
_journal_issue      1
_journal_page_first     o123
_journal_page_last     o123
_journal_paper_category     QO
_journal_coeditor_code     IM2246
_publ_contact_author_name     'Wang, Bing-Xiang'
_publ_contact_author_address
;
Department of Applied Chemistry,
Nanjing Normal University,
Nanjing 210097,
People's Republic of China
;
_publ_contact_author_email     wang.bingxiang@yahoo.com
_publ_contact_author_fax     ?
_publ_contact_author_phone     ?
_publ_section_title
;
Diethyl indolizine-1,3-dicarboxylate
;
loop_
    _publ_author_name
    _publ_author_address
    'Gu, Wei-Jin'
;
Department of Applied Chemistry,
Nanjing Normal University,
Nanjing 210097,
People's Republic of China
;
    'Zhuang, Jin '
;
Department of Applied Chemistry,
Nanjing Normal University,
Nanjing 210097,
People's Republic of China
;
    'Jiang, Yu-Liang'
;
Department of Applied Chemistry,
Nanjing Normal University,
Nanjing 210097,
People's Republic of China
;
    'Wang, Bing-Xiang'
;
Department of Applied Chemistry,
Nanjing Normal University,
Nanjing 210097,
People's Republic of China
;
data_I
_audit_creation_method     SHELXL-97
_chemical_name_systematic
;
Diethyl indolizine-1,3-dicarboxylate
;
_chemical_name_common     ?
_chemical_formula_moiety     'C14 H15 N O4'
_chemical_formula_sum     'C14 H15 N O4'
_chemical_formula_iupac     'C14 H15 N O4'
_chemical_formula_weight     261.27
_chemical_melting_point     ?
_symmetry_cell_setting     monoclinic
_symmetry_space_group_name_H-M     'P 21/c'
_symmetry_space_group_name_Hall     '-P 2ybc'
loop_
    _symmetry_equiv_pos_as_xyz
    'x, y, z'
    '-x, y+1/2, -z+1/2'
    '-x, -y, -z'
    'x, -y-1/2, z-1/2'
_cell_length_a     7.941(2)
_cell_length_b     19.700(4)
_cell_length_c     8.622(2)
_cell_angle_alpha     90.00
_cell_angle_beta     101.770(3)
_cell_angle_gamma     90.00
_cell_volume     1320.5(5)
_cell_formula_units_Z     4
_cell_measurement_reflns_used     1756
_cell_measurement_theta_min     2.62
_cell_measurement_theta_max     22.72
_cell_measurement_temperature     291(2)
_exptl_crystal_description     block
_exptl_crystal_colour     Colorless
_exptl_crystal_size_max     0.30
_exptl_crystal_size_mid     0.26
_exptl_crystal_size_min     0.24
_exptl_crystal_density_diffrn     1.314
_exptl_crystal_density_meas     ?
_exptl_crystal_density_method     'not measured'
_exptl_crystal_F_000     552
_exptl_absorpt_coefficient_mu     0.097
_exptl_absorpt_correction_type     multi-scan
_exptl_absorpt_process_details     '(SADABS; Bruker, 2000)'
_exptl_absorpt_correction_T_min     0.9715
_exptl_absorpt_correction_T_max     0.9771
_exptl_special_details
;
;
_diffrn_ambient_temperature     291(2)
_diffrn_radiation_type     'MoK\a'
_diffrn_radiation_wavelength     0.71073
_diffrn_radiation_source     'sealed tube'
_diffrn_radiation_monochromator     'graphite'
_diffrn_measurement_device_type     'Bruker SMART APEX CCD'
_diffrn_measurement_method     'phi and omega scans'
_diffrn_detector_area_resol_mean     ?
_diffrn_reflns_number     7930
_diffrn_reflns_av_R_equivalents     0.0393
_diffrn_reflns_av_sigmaI/netI     0.0401
_diffrn_reflns_theta_min     2.62
_diffrn_reflns_theta_max     25.50
_diffrn_reflns_theta_full     25.50
_diffrn_measured_fraction_theta_max     0.976
_diffrn_measured_fraction_theta_full     0.976
_diffrn_reflns_limit_h_min     -9
_diffrn_reflns_limit_h_max     9
_diffrn_reflns_limit_k_min     -23
_diffrn_reflns_limit_k_max     23
_diffrn_reflns_limit_l_min     -10
_diffrn_reflns_limit_l_max     10
_diffrn_standards_number     ?
_diffrn_standards_interval_count     ?
_diffrn_standards_interval_time     ?
_diffrn_standards_decay_%     ?
_refine_special_details
;
Refinement of <i>F</i>^2^ against ALL reflections. The weighted <i>R</i>-factor
<i>wR</i> and goodness of fit <i>S</i> are based on <i>F</i>^2^, conventional
<i>R</i>-factors <i>R</i> are based on <i>F</i>, with <i>F</i> set to zero for
negative <i>F</i>^2^. The threshold expression of <i>F</i>^2^ >
\s(<i>F</i>^2^) is used only for calculating <i>R</i>-factors(gt) <i>etc</i>.
and is not relevant to the choice of reflections for refinement.
<i>R</i>-factors based on <i>F</i>^2^ are statistically about twice as large
as those based on <i>F</i>, and <i>R</i>- factors based on ALL data will be
even larger.
Least-squares planes (<i>x</i>,<i>y</i>,<i>z</i> in crystal coordinates) and
deviations from them (* indicates atom used to define plane)
6.9517 (0.0017) <i>x</i> + 8.0272 (0.0048) <i>y</i> - 3.7352 (0.0022) <i>z</i>
= 3.8065 (0.0031)
* 0.0092 (0.0021) C1 * -0.0460 (0.0022) C2 * -0.0746 (0.0022) C3 * -0.0551
(0.0020) C4 * -0.0046 (0.0019) C5 * 0.0272 (0.0020) C6 * 0.0632 (0.0020) C7 *
0.0674 (0.0020) C8 * 0.0094 (0.0021) C9 * -0.0124 (0.0023) C10 * -0.0150
(0.0021) C11 * 0.0555 (0.0020) C12 * -0.0638 (0.0022) C13 * -0.0916 (0.0022)
C14 * 0.0286 (0.0017) N1 * -0.0164 (0.0017) O1 * 0.0319 (0.0017) O2 * 0.0148
(0.0016) O3 * 0.0723 (0.0017) O4
Rms deviation of fitted atoms = 0.0479
;
_reflns_number_total     2400
_reflns_number_gt     1567
_reflns_threshold_expression     I>2sigma(I)
_refine_ls_structure_factor_coef     Fsqd
_refine_ls_matrix_type     full
_refine_ls_R_factor_all     0.0843
_refine_ls_R_factor_gt     0.0500
_refine_ls_wR_factor_gt     0.1055
_refine_ls_wR_factor_ref     0.1156
_refine_ls_goodness_of_fit_ref     1.049
_refine_ls_restrained_S_all     1.049
_refine_ls_number_reflns     2400
_refine_ls_number_parameters     174
_refine_ls_number_restraints     0
_refine_ls_hydrogen_treatment     constr
_refine_ls_weighting_scheme     calc
_refine_ls_weighting_details
             'calc w=1/[\s^2^(Fo^2^)+(0.04P)^2^+0.33P] where P=(Fo^2^+2Fc^2^)/3'
_atom_sites_solution_hydrogens     geom
_atom_sites_solution_primary     direct
_atom_sites_solution_secondary     difmap
_refine_ls_shift/su_max     0.000
_refine_ls_shift/su_mean     0.000
_refine_diff_density_max     0.172
_refine_diff_density_min     -0.237
_refine_ls_extinction_method     none
_refine_ls_extinction_coef     ?
loop_
    _atom_type_symbol
    _atom_type_description
    _atom_type_scat_dispersion_real
    _atom_type_scat_dispersion_imag
    _atom_type_scat_source
    'C' 'C' 0.0033 0.0016
                         'International Tables Vol C Tables 4.2.6.8 and 6.1.1.4'
    'H' 'H' 0.0000 0.0000
                         'International Tables Vol C Tables 4.2.6.8 and 6.1.1.4'
    'N' 'N' 0.0061 0.0033
                         'International Tables Vol C Tables 4.2.6.8 and 6.1.1.4'
    'O' 'O' 0.0106 0.0060
                         'International Tables Vol C Tables 4.2.6.8 and 6.1.1.4'
_computing_data_collection     'SMART (Bruker, 2000)'
_computing_cell_refinement     'SAINT (Bruker, 2000)'
_computing_data_reduction     'SAINT (Bruker, 2000)'
_computing_structure_solution     'SHELXS97 (Sheldrick, 2008)'
_computing_structure_refinement     'SHELXL97 (Sheldrick, 2008)'
_computing_molecular_graphics     'SHELXTL (Sheldrick, 2008)'
_computing_publication_material     'SHELXTL (Sheldrick, 2008)'
loop_
    _atom_site_type_symbol
    _atom_site_label
    _atom_site_fract_x
    _atom_site_fract_y
    _atom_site_fract_z
    _atom_site_U_iso_or_equiv
    _atom_site_adp_type
    _atom_site_calc_flag
    _atom_site_refinement_flags
    _atom_site_occupancy
    _atom_site_disorder_assembly
    _atom_site_disorder_group
    C C1 0.3394(3) 0.57688(11) 0.8498(3) 0.0612(6) Uani d . 1 . .
    H H1 0.4111 0.5441 0.9062 0.073 Uiso calc R 1 . .
    C C2 0.3039(3) 0.63422(12) 0.9219(3) 0.0693(7) Uani d . 1 . .
    H H2 0.3508 0.6409 1.0288 0.083 Uiso calc R 1 . .
    C C3 0.1963(3) 0.68414(12) 0.8365(3) 0.0690(7) Uani d . 1 . .
    H H3 0.1732 0.7237 0.8871 0.083 Uiso calc R 1 . .
    C C4 0.1266(3) 0.67502(11) 0.6820(3) 0.0599(6) Uani d . 1 . .
    H H4 0.0555 0.7082 0.6263 0.072 Uiso calc R 1 . .
    C C5 0.1613(3) 0.61567(9) 0.6055(3) 0.0468(5) Uani d . 1 . .
    C C6 0.1093(3) 0.59243(10) 0.4502(3) 0.0524(6) Uani d . 1 . .
    C C7 0.1841(3) 0.52881(10) 0.4431(3) 0.0552(6) Uani d . 1 . .
    H H7 0.1701 0.5015 0.3534 0.066 Uiso calc R 1 . .
    C C8 0.2815(3) 0.51264(10) 0.5885(3) 0.0526(6) Uani d . 1 . .
    C C9 -0.0036(3) 0.62911(11) 0.3236(3) 0.0579(6) Uani d . 1 . .
    C C10 -0.1463(3) 0.62404(12) 0.0531(3) 0.0710(7) Uani d . 1 . .
    H H10A -0.0954 0.6662 0.0268 0.085 Uiso calc R 1 . .
    H H10B -0.2587 0.6339 0.0752 0.085 Uiso calc R 1 . .
    C C11 -0.1616(4) 0.57481(13) -0.0806(3) 0.0770(8) Uani d . 1 . .
    H H11A -0.0491 0.5640 -0.0982 0.116 Uiso calc R 1 . .
    H H11B -0.2291 0.5946 -0.1748 0.116 Uiso calc R 1 . .
    H H11C -0.2166 0.5341 -0.0549 0.116 Uiso calc R 1 . .
    C C12 0.3783(3) 0.45130(11) 0.6400(3) 0.0573(6) Uani d . 1 . .
    C C13 0.4462(3) 0.34094(11) 0.5611(3) 0.0698(7) Uani d . 1 . .
    H H13A 0.4010 0.3188 0.6445 0.084 Uiso calc R 1 . .
    H H13B 0.5689 0.3476 0.5979 0.084 Uiso calc R 1 . .
    C C14 0.4129(4) 0.29840(12) 0.4151(4) 0.0864(9) Uani d . 1 . .
    H H14A 0.2911 0.2926 0.3791 0.130 Uiso calc R 1 . .
    H H14B 0.4662 0.2548 0.4382 0.130 Uiso calc R 1 . .
    H H14C 0.4598 0.3204 0.3340 0.130 Uiso calc R 1 . .
    N N1 0.2678(2) 0.56704(9) 0.6903(2) 0.0575(5) Uani d . 1 . .
    O O1 -0.0371(2) 0.59243(8) 0.1895(2) 0.0692(5) Uani d . 1 . .
    O O2 -0.0599(2) 0.68564(8) 0.3343(2) 0.0728(5) Uani d . 1 . .
    O O3 0.3616(2) 0.40572(7) 0.52177(19) 0.0630(5) Uani d . 1 . .
    O O4 0.4634(2) 0.44071(8) 0.7710(2) 0.0758(5) Uani d . 1 . .
loop_
    _atom_site_aniso_label
    _atom_site_aniso_U_11
    _atom_site_aniso_U_22
    _atom_site_aniso_U_33
    _atom_site_aniso_U_12
    _atom_site_aniso_U_13
    _atom_site_aniso_U_23
    C1 0.0625(16) 0.0608(14) 0.0556(16) -0.0007(12) 0.0013(13) 0.0057(12)
    C2 0.0755(18) 0.0710(15) 0.0570(16) -0.0005(13) 0.0032(14) -0.0028(13)
    C3 0.0789(19) 0.0591(14) 0.0676(19) 0.0047(13) 0.0114(15) -0.0030(13)
    C4 0.0610(15) 0.0529(12) 0.0648(17) 0.0031(11) 0.0105(13) 0.0059(11)
    C5 0.0422(12) 0.0446(11) 0.0532(14) -0.0059(9) 0.0090(11) 0.0060(10)
    C6 0.0486(14) 0.0472(11) 0.0598(16) -0.0025(10) 0.0070(12) 0.0078(10)
    C7 0.0547(14) 0.0504(12) 0.0578(16) -0.0045(10) 0.0052(12) 0.0025(11)
    C8 0.0512(14) 0.0471(11) 0.0569(15) -0.0010(10) 0.0050(12) 0.0060(10)
    C9 0.0558(15) 0.0535(13) 0.0628(17) -0.0068(11) 0.0080(13) 0.0096(12)
    C10 0.0721(18) 0.0696(15) 0.0657(18) 0.0119(13) 0.0011(14) 0.0191(13)
    C11 0.0823(19) 0.0765(16) 0.0643(18) -0.0001(14) -0.0039(14) 0.0078(14)
    C12 0.0528(15) 0.0543(13) 0.0637(17) -0.0017(11) 0.0097(13) 0.0081(12)
    C13 0.0644(16) 0.0550(13) 0.089(2) 0.0107(12) 0.0126(15) 0.0112(13)
    C14 0.084(2) 0.0547(14) 0.115(3) 0.0083(13) 0.0095(18) -0.0047(15)
    N1 0.0557(12) 0.0539(10) 0.0606(13) -0.0007(9) 0.0066(10) 0.0058(10)
    O1 0.0786(12) 0.0619(9) 0.0586(11) 0.0126(8) -0.0062(9) 0.0075(8)
    O2 0.0819(12) 0.0518(9) 0.0797(13) 0.0090(8) 0.0048(10) 0.0100(8)
    O3 0.0681(11) 0.0469(8) 0.0696(11) 0.0067(7) 0.0036(9) 0.0061(8)
    O4 0.0801(13) 0.0756(11) 0.0644(12) 0.0177(9) -0.0023(10) 0.0116(9)
_geom_special_details
;
All e.s.d.'s (except the e.s.d. in the dihedral angle between two l.s. planes)
are estimated using the full covariance matrix. The cell e.s.d.'s are taken
into account individually in the estimation of e.s.d.'s in distances, angles
and torsion angles; correlations between e.s.d.'s in cell parameters are only
used when they are defined by crystal symmetry. An approximate (isotropic)
treatment of cell e.s.d.'s is used for estimating e.s.d.'s involving l.s.
planes.
;
loop_
    _geom_bond_atom_site_label_1
    _geom_bond_atom_site_label_2
    _geom_bond_site_symmetry_2
    _geom_bond_distance
    _geom_bond_publ_flag
    C1 C2 . 1.346(3) ?
    C1 N1 . 1.390(3) ?
    C1 H1 . 0.9300 ?
    C2 C3 . 1.408(3) ?
    C2 H2 . 0.9300 ?
    C3 C4 . 1.346(3) ?
    C3 H3 . 0.9300 ?
    C4 C5 . 1.397(3) ?
    C4 H4 . 0.9300 ?
    C5 N1 . 1.384(3) ?
    C5 C6 . 1.395(3) ?
    C6 C7 . 1.394(3) ?
    C6 C9 . 1.455(3) ?
    C7 C8 . 1.369(3) ?
    C7 H7 . 0.9300 ?
    C8 N1 . 1.404(3) ?
    C8 C12 . 1.452(3) ?
    C9 O2 . 1.211(3) ?
    C9 O1 . 1.344(3) ?
    C10 O1 . 1.451(3) ?
    C10 C11 . 1.492(3) ?
    C10 H10A . 0.9700 ?
    C10 H10B . 0.9700 ?
    C11 H11A . 0.9600 ?
    C11 H11B . 0.9600 ?
    C11 H11C . 0.9600 ?
    C12 O4 . 1.210(3) ?
    C12 O3 . 1.344(3) ?
    C13 O3 . 1.450(2) ?
    C13 C14 . 1.490(3) ?
    C13 H13A . 0.9700 ?
    C13 H13B . 0.9700 ?
    C14 H14A . 0.9600 ?
    C14 H14B . 0.9600 ?
    C14 H14C . 0.9600 ?
loop_
    _geom_angle_atom_site_label_1
    _geom_angle_atom_site_label_2
    _geom_angle_atom_site_label_3
    _geom_angle_site_symmetry_1
    _geom_angle_site_symmetry_3
    _geom_angle
    _geom_angle_publ_flag
    C2 C1 N1 . . 119.5(2) ?
    C2 C1 H1 . . 120.3 ?
    N1 C1 H1 . . 120.3 ?
    C1 C2 C3 . . 120.4(2) ?
    C1 C2 H2 . . 119.8 ?
    C3 C2 H2 . . 119.8 ?
    C4 C3 C2 . . 120.5(2) ?
    C4 C3 H3 . . 119.8 ?
    C2 C3 H3 . . 119.8 ?
    C3 C4 C5 . . 119.9(2) ?
    C3 C4 H4 . . 120.1 ?
    C5 C4 H4 . . 120.1 ?
    N1 C5 C6 . . 108.02(18) ?
    N1 C5 C4 . . 119.2(2) ?
    C6 C5 C4 . . 132.8(2) ?
    C7 C6 C5 . . 107.0(2) ?
    C7 C6 C9 . . 128.1(2) ?
    C5 C6 C9 . . 125.0(2) ?
    C8 C7 C6 . . 109.6(2) ?
    C8 C7 H7 . . 125.2 ?
    C6 C7 H7 . . 125.2 ?
    C7 C8 N1 . . 107.08(18) ?
    C7 C8 C12 . . 129.7(2) ?
    N1 C8 C12 . . 123.2(2) ?
    O2 C9 O1 . . 123.3(2) ?
    O2 C9 C6 . . 125.5(2) ?
    O1 C9 C6 . . 111.2(2) ?
    O1 C10 C11 . . 106.8(2) ?
    O1 C10 H10A . . 110.4 ?
    C11 C10 H10A . . 110.4 ?
    O1 C10 H10B . . 110.4 ?
    C11 C10 H10B . . 110.4 ?
    H10A C10 H10B . . 108.6 ?
    C10 C11 H11A . . 109.5 ?
    C10 C11 H11B . . 109.5 ?
    H11A C11 H11B . . 109.5 ?
    C10 C11 H11C . . 109.5 ?
    H11A C11 H11C . . 109.5 ?
    H11B C11 H11C . . 109.5 ?
    O4 C12 O3 . . 122.9(2) ?
    O4 C12 C8 . . 126.1(2) ?
    O3 C12 C8 . . 111.1(2) ?
    O3 C13 C14 . . 107.7(2) ?
    O3 C13 H13A . . 110.2 ?
    C14 C13 H13A . . 110.2 ?
    O3 C13 H13B . . 110.2 ?
    C14 C13 H13B . . 110.2 ?
    H13A C13 H13B . . 108.5 ?
    C13 C14 H14A . . 109.5 ?
    C13 C14 H14B . . 109.5 ?
    H14A C14 H14B . . 109.5 ?
    C13 C14 H14C . . 109.5 ?
    H14A C14 H14C . . 109.5 ?
    H14B C14 H14C . . 109.5 ?
    C5 N1 C1 . . 120.57(19) ?
    C5 N1 C8 . . 108.35(18) ?
    C1 N1 C8 . . 131.08(19) ?
    C9 O1 C10 . . 116.56(18) ?
    C12 O3 C13 . . 116.16(19) ?
loop_
    _geom_torsion_atom_site_label_1
    _geom_torsion_atom_site_label_2
    _geom_torsion_atom_site_label_3
    _geom_torsion_atom_site_label_4
    _geom_torsion_site_symmetry_1
    _geom_torsion_site_symmetry_2
    _geom_torsion_site_symmetry_3
    _geom_torsion_site_symmetry_4
    _geom_torsion
    _geom_torsion_publ_flag
    N1 C1 C2 C3 . . . . -0.4(4) ?
    C1 C2 C3 C4 . . . . 0.4(4) ?
    C2 C3 C4 C5 . . . . -0.1(4) ?
    C3 C4 C5 N1 . . . . -0.2(3) ?
    C3 C4 C5 C6 . . . . -179.9(2) ?
    N1 C5 C6 C7 . . . . 0.7(2) ?
    C4 C5 C6 C7 . . . . -179.5(2) ?
    N1 C5 C6 C9 . . . . -179.89(19) ?
    C4 C5 C6 C9 . . . . -0.2(4) ?
    C5 C6 C7 C8 . . . . -0.6(2) ?
    C9 C6 C7 C8 . . . . -179.9(2) ?
    C6 C7 C8 N1 . . . . 0.2(2) ?
    C6 C7 C8 C12 . . . . 177.7(2) ?
    C7 C6 C9 O2 . . . . -176.9(2) ?
    C5 C6 C9 O2 . . . . 3.9(4) ?
    C7 C6 C9 O1 . . . . 2.2(3) ?
    C5 C6 C9 O1 . . . . -177.01(19) ?
    C7 C8 C12 O4 . . . . 179.3(2) ?
    N1 C8 C12 O4 . . . . -3.5(4) ?
    C7 C8 C12 O3 . . . . -1.1(3) ?
    N1 C8 C12 O3 . . . . 176.12(18) ?
    C6 C5 N1 C1 . . . . 179.92(18) ?
    C4 C5 N1 C1 . . . . 0.1(3) ?
    C6 C5 N1 C8 . . . . -0.6(2) ?
    C4 C5 N1 C8 . . . . 179.61(18) ?
    C2 C1 N1 C5 . . . . 0.2(3) ?
    C2 C1 N1 C8 . . . . -179.2(2) ?
    C7 C8 N1 C5 . . . . 0.3(2) ?
    C12 C8 N1 C5 . . . . -177.48(19) ?
    C7 C8 N1 C1 . . . . 179.6(2) ?
    C12 C8 N1 C1 . . . . 1.9(3) ?
    O2 C9 O1 C10 . . . . 0.2(3) ?
    C6 C9 O1 C10 . . . . -178.95(19) ?
    C11 C10 O1 C9 . . . . 178.84(19) ?
    O4 C12 O3 C13 . . . . 2.4(3) ?
    C8 C12 O3 C13 . . . . -177.22(18) ?
    C14 C13 O3 C12 . . . . -179.72(19) ?
loop_
    _geom_hbond_atom_site_label_D
    _geom_hbond_atom_site_label_H
    _geom_hbond_atom_site_label_A
    _geom_hbond_site_symmetry_A
    _geom_hbond_distance_DH
    _geom_hbond_distance_HA
    _geom_hbond_distance_DA
    _geom_hbond_angle_DHA
    C2 H2 O4 3_667 0.93 2.59 3.257(3) 129
    C3 H3 O2 4_576 0.93 2.55 3.272(3) 135
