# Supplementary material for: Diethyl indolizine-1,3-dicarboxyl­ate
Source: Acta Crystallogr Sect E Struct Rep Online. 2010 Dec 15;67(Pt 1):o123. doi: 10.1107/S1600536810050919 (PMC3050233; doi:10.1107/S1600536810050919)
Supplement: Supplementary file 2 [file e-67-0o123-Isup2.hkl]

# 
# h,k,l, Fc-squared, Fo-squared, sigma(Fo-squared) and status flag 
# 
data_I
_shelx_title ' test_0m in P2(1)/c' 
_shelx_refln_list_code          4 
_shelx_F_calc_maximum      213.83 
_exptl_crystal_F_000       552.00 
_reflns_d_resolution_high  0.8256 
 
loop_ 
 _symmetry_equiv_pos_as_xyz 
 'x, y, z' 
 '-x, y+1/2, -z+1/2' 
 '-x, -y, -z' 
 'x, -y-1/2, z-1/2' 
 
_cell_length_a     7.9413 
_cell_length_b    19.7002 
_cell_length_c     8.6219 
_cell_angle_alpha  90.000 
_cell_angle_beta  101.770 
_cell_angle_gamma  90.000 
 
_shelx_F_squared_multiplier     1.000 
 
loop_ 
 _refln_index_h 
 _refln_index_k 
 _refln_index_l 
 _refln_F_squared_calc 
 _refln_F_squared_meas 
 _refln_F_squared_sigma 
 _refln_observed_status 
   1   0   0      836.32      892.19     15.35 o 
   2   0   0        4.84        7.39      7.28 o 
   3   0   0        1.75        1.18      1.07 o 
   4   0   0      368.47      387.78      8.30 o 
   5   0   0       28.77       32.12      2.56 o 
   6   0   0      139.01      150.19      7.65 o 
   7   0   0       95.77       93.63      9.91 o 
   8   0   0        0.98        7.53      6.34 o 
   9   0   0        9.36        4.24      7.24 o 
   1   1   0      219.34      207.00      2.53 o 
   2   1   0     1405.89     1419.38     13.83 o 
   3   1   0     3391.16     3219.24     27.67 o 
   4   1   0        2.30        0.80      0.81 o 
   5   1   0      421.33      430.05      6.63 o 
   6   1   0      105.32      105.95      6.67 o 
   7   1   0        8.06        5.73      2.79 o 
   8   1   0        0.72        1.91      4.37 o 
   9   1   0        3.35        0.00      4.84 o 
   1   2   0      518.22      551.67      5.74 o 
   2   2   0     1857.67     1741.81     19.00 o 
   3   2   0       73.86       65.29      1.90 o 
   4   2   0       20.52       15.71      1.38 o 
   5   2   0        8.20        9.12      1.83 o 
   6   2   0       58.98       59.06      4.17 o 
   7   2   0        0.08        0.95      2.36 o 
   8   2   0        7.97        0.46      3.96 o 
   9   2   0       15.00       10.70      5.32 o 
   1   3   0      204.11      203.42      2.91 o 
   2   3   0        0.02        3.51      0.63 o 
   3   3   0     1147.10     1060.79     15.22 o 
   4   3   0      246.50      241.29      5.09 o 
   5   3   0        0.62        0.00      1.28 o 
   6   3   0      172.74      183.75      7.99 o 
   7   3   0       22.97       28.84      5.51 o 
   8   3   0        1.74        0.87      2.79 o 
   9   3   0       20.40       29.65     16.60 o 
   0   4   0    13237.36    12262.10    175.83 o 
   1   4   0     2234.53     2194.57     20.66 o 
   2   4   0      510.59      516.44      6.03 o 
   3   4   0      168.35      139.24      4.89 o 
   4   4   0      229.03      229.71      5.03 o 
   5   4   0        0.36        0.85      1.37 o 
   6   4   0      154.43      156.73      7.61 o 
   7   4   0       35.52       32.93      3.83 o 
   8   4   0        9.35        5.25      3.17 o 
   9   4   0       13.13       15.22      7.69 o 
   1   5   0        0.35        4.43      0.56 o 
   2   5   0      113.29      113.47      2.40 o 
   3   5   0      265.96      271.44      5.04 o 
   4   5   0      100.02      103.93      5.02 o 
   5   5   0      125.25      123.72      4.19 o 
   6   5   0        8.19       10.16      2.26 o 
   7   5   0        0.25        0.67      2.37 o 
   8   5   0        0.08        0.00      2.76 o 
   9   5   0        1.65        0.00      6.46 o 
   0   6   0      805.17      749.85     15.88 o 
   1   6   0       64.37       65.84      1.58 o 
   2   6   0        1.88        2.68      0.91 o 
   3   6   0      454.67      448.69      5.93 o 
   4   6   0      103.73      113.94      5.44 o 
   5   6   0        0.77        0.55      1.23 o 
   6   6   0       49.22       50.57      5.99 o 
   7   6   0       23.52       23.40      6.41 o 
   8   6   0       28.16       21.79      3.80 o 
   9   6   0        0.01        0.00      3.32 o 
   1   7   0      367.91      327.16      4.19 o 
   2   7   0      265.15      226.33      3.66 o 
   3   7   0      769.97      794.30      9.35 o 
   4   7   0        4.71        4.67      1.75 o 
   5   7   0       94.66       92.10      3.82 o 
   6   7   0       27.99       22.49      2.61 o 
   7   7   0        3.78        3.26      2.50 o 
   8   7   0        4.11        7.86      3.29 o 
   9   7   0        0.55        0.29      3.55 o 
   0   8   0     3286.60     3009.41     36.50 o 
   1   8   0      478.92      464.50      6.72 o 
   2   8   0      353.17      378.96      9.25 o 
   3   8   0       52.27       39.90      1.95 o 
   4   8   0       46.37       41.21      2.59 o 
   5   8   0        0.10        0.34      1.50 o 
   6   8   0      147.25      154.67      5.30 o 
   7   8   0       73.88       67.22      4.95 o 
   8   8   0        0.40        0.00      2.89 o 
   1   9   0      332.33      393.76      5.27 o 
   2   9   0       98.66      113.64      2.26 o 
   3   9   0      191.21      176.81      4.61 o 
   4   9   0       24.47       24.22      2.25 o 
   5   9   0       40.92       40.24      3.01 o 
   6   9   0       70.52       82.24      5.51 o 
   7   9   0       51.78       61.28      4.84 o 
   8   9   0       31.17       32.00      5.97 o 
   0  10   0      733.64      805.93     11.95 o 
   1  10   0     1357.56     1464.78     15.16 o 
   2  10   0        5.59       11.55      0.97 o 
   3  10   0      145.48      150.73      4.13 o 
   4  10   0      115.34      119.78      4.10 o 
   5  10   0        9.13        8.17      2.85 o 
   6  10   0        0.06        1.33      1.87 o 
   7  10   0        2.06        4.23      2.48 o 
   8  10   0        0.68        1.60      3.28 o 
   1  11   0       13.57       23.82      1.40 o 
   2  11   0      153.96      150.10      2.86 o 
   3  11   0        7.40        9.76      1.36 o 
   4  11   0      317.51      338.13      7.18 o 
   5  11   0        2.20        1.33      2.07 o 
   6  11   0       10.63       10.72      2.75 o 
   7  11   0       48.68       46.15      4.18 o 
   8  11   0        0.65        1.09      3.24 o 
   0  12   0      150.28      155.24      4.23 o 
   1  12   0       11.23        9.13      1.02 o 
   2  12   0        0.89        1.23      0.78 o 
   3  12   0       19.18       14.87      1.61 o 
   4  12   0       14.88       16.61      2.29 o 
   5  12   0      109.08      110.63      5.24 o 
   6  12   0       40.95       43.26      6.32 o 
   7  12   0        7.38       13.82      3.24 o 
   8  12   0        0.41        1.11      3.49 o 
   1  13   0       41.72       42.31      1.77 o 
   2  13   0      204.47      200.46      3.65 o 
   3  13   0       11.46        8.93      1.79 o 
   4  13   0      269.15      266.36      6.62 o 
   5  13   0       28.28       22.71      3.18 o 
   6  13   0       41.64       44.00      3.77 o 
   7  13   0        6.27        9.51      3.21 o 
   0  14   0       32.96       44.36      3.82 o 
   1  14   0      340.68      342.05      5.16 o 
   2  14   0       28.07       38.83      2.27 o 
   3  14   0      113.91      118.96      4.20 o 
   4  14   0      102.84       94.35      4.18 o 
   5  14   0       36.26       31.29      3.51 o 
   6  14   0        8.82        5.82      2.37 o 
   7  14   0       14.91       15.09      3.47 o 
   1  15   0        6.90        5.90      1.15 o 
   2  15   0       41.14       56.26      2.73 o 
   3  15   0        0.86        0.46      1.53 o 
   4  15   0       96.39       88.86      4.90 o 
   5  15   0        9.41        7.91      2.62 o 
   6  15   0        1.92        3.36      2.42 o 
   7  15   0        6.85        4.97      3.11 o 
   0  16   0      107.45      113.08      5.82 o 
   1  16   0       28.86       30.36      2.22 o 
   2  16   0       14.72       10.22      1.72 o 
   3  16   0        8.74        6.95      2.21 o 
   4  16   0       47.62       47.79      3.99 o 
   5  16   0        2.66        0.70      3.82 o 
   6  16   0        1.45        2.90      3.14 o 
   1  17   0      128.81      121.50      5.03 o 
   2  17   0      318.67      297.00      6.09 o 
   3  17   0       67.62       61.43      4.37 o 
   4  17   0       14.25       14.82      2.85 o 
   5  17   0        0.05        3.46      2.26 o 
   6  17   0        0.00        3.14      2.88 o 
   0  18   0       47.48       61.95      5.09 o 
   1  18   0       49.88       45.97      4.45 o 
   2  18   0        0.47        1.78      1.53 o 
   3  18   0       43.32       47.40      3.46 o 
   4  18   0        0.04        0.00      2.25 o 
   5  18   0        2.31        4.98      2.44 o 
   6  18   0        0.32        2.37      2.77 o 
   1  19   0      101.79       97.39      4.38 o 
   2  19   0       29.85       29.65      2.98 o 
   3  19   0        0.22        0.00      1.81 o 
   4  19   0       17.85       23.79      3.70 o 
   5  19   0        0.13        2.46      2.75 o 
   0  20   0       16.80       12.86      3.51 o 
   1  20   0      105.07      109.85      4.73 o 
   2  20   0       51.08       64.18      4.01 o 
   3  20   0       27.40       30.74      3.25 o 
   4  20   0        0.22        0.00      2.80 o 
   5  20   0        0.46        5.02      4.65 o 
   1  21   0        2.21        7.94      2.42 o 
   2  21   0        9.14       12.23      2.68 o 
   3  21   0       13.32       20.66      3.14 o 
   4  21   0       27.08       28.01      4.21 o 
   0  22   0       14.70       15.72      4.16 o 
   1  22   0       34.22       43.32      3.77 o 
   2  22   0       15.64       26.90      4.10 o 
   3  22   0       34.47       26.99      3.91 o 
   1  23   0        0.41        4.78      3.03 o 
   2  23   0        0.62        3.92      3.90 o 
  -9   1   1        4.30        2.47      5.18 o 
  -8   1   1       36.36       36.24      6.10 o 
  -7   1   1       20.89       19.14      2.62 o 
  -6   1   1       54.40       61.08      4.41 o 
  -5   1   1      293.58      285.79      5.07 o 
  -4   1   1       21.76       16.82      1.05 o 
  -3   1   1      491.15      450.44      4.95 o 
  -2   1   1      952.52      910.62      8.39 o 
  -1   1   1     3933.49     3736.56     31.01 o 
   0   1   1     4309.51     4212.89     50.33 o 
   1   1   1     8891.64     8156.23     96.57 o 
   2   1   1      564.90      512.66      6.83 o 
   3   1   1      127.02      150.48      3.13 o 
   4   1   1      573.64      606.44      8.11 o 
   5   1   1       69.76       70.91      3.35 o 
   6   1   1        4.91        4.44      3.20 o 
   7   1   1        9.69       15.23      4.20 o 
   8   1   1        0.11        0.00      4.13 o 
  -9   2   1       10.39        3.10      5.27 o 
  -8   2   1       43.83       51.71      7.12 o 
  -7   2   1       24.99       25.51      3.53 o 
  -6   2   1      170.51      171.46      6.28 o 
  -5   2   1       11.84       13.07      3.40 o 
  -4   2   1        1.07        3.70      1.70 o 
  -3   2   1      205.55      238.32      4.79 o 
  -2   2   1    45721.46    38088.07   1248.29 o 
  -1   2   1      782.04      728.16      7.47 o 
   0   2   1      180.40      225.22      3.11 o 
   1   2   1      270.59      223.47      3.02 o 
   2   2   1      243.48      255.82      3.85 o 
   3   2   1      864.18      844.41      9.76 o 
   4   2   1      699.64      785.27      9.79 o 
   5   2   1      189.48      201.87      5.32 o 
   6   2   1       77.11       86.31      6.06 o 
   7   2   1        1.89        0.00      3.49 o 
   8   2   1       18.91       18.35      6.66 o 
  -9   3   1       10.84        9.54      5.33 o 
  -8   3   1        1.57        0.00      2.68 o 
  -7   3   1       46.30       44.96      4.12 o 
  -6   3   1        1.70        0.88      2.32 o 
  -5   3   1        0.75        2.74      1.42 o 
  -4   3   1       45.71       55.28      2.05 o 
  -3   3   1      152.57      140.69      2.69 o 
  -2   3   1    18508.12    17758.47    157.61 o 
  -1   3   1      430.93      477.35      5.35 o 
   0   3   1       24.60       32.31      0.89 o 
   1   3   1     1868.02     1799.05     17.28 o 
   2   3   1        0.26        2.96      0.81 o 
   3   3   1      213.84      214.38      4.24 o 
   4   3   1       53.25       53.40      2.34 o 
   5   3   1       68.04       70.70      3.43 o 
   6   3   1       63.30       62.04      4.28 o 
   7   3   1       25.84       24.16      6.27 o 
   8   3   1        0.00        0.00      5.06 o 
   9   3   1       13.06        9.13      7.24 o 
  -9   4   1        2.71        0.63      6.50 o 
  -8   4   1       32.97       26.80      3.97 o 
  -7   4   1       15.73       15.33      3.04 o 
  -6   4   1        7.13        7.73      2.20 o 
  -5   4   1      714.36      733.37     11.04 o 
  -4   4   1      649.26      623.06     12.43 o 
  -3   4   1      600.30      559.39      7.97 o 
  -2   4   1     5953.62     5818.19     53.35 o 
  -1   4   1      823.47      743.71      7.05 o 
   0   4   1      836.53      859.14      8.83 o 
   1   4   1     3617.97     3667.11     34.00 o 
   2   4   1      170.18      178.15      3.10 o 
   3   4   1      731.13      740.77      8.88 o 
   4   4   1       45.33       43.93      2.34 o 
   5   4   1       60.01       58.40      3.20 o 
   6   4   1       85.21       90.39      4.22 o 
   7   4   1       38.78       41.21      7.67 o 
   8   4   1        4.56        3.66      5.39 o 
   9   4   1       17.95       25.75      8.27 o 
  -9   5   1       15.77       19.58      4.23 o 
  -8   5   1       62.14       59.45      5.09 o 
  -7   5   1        0.87        2.52      2.63 o 
  -6   5   1       17.83       15.89      2.98 o 
  -5   5   1        3.10        3.59      1.57 o 
  -4   5   1      155.25      168.48      4.20 o 
  -3   5   1        0.48        3.97      1.02 o 
  -2   5   1     1189.66     1093.26     11.46 o 
  -1   5   1       14.90       13.80      0.68 o 
   0   5   1     1807.01     1664.65     14.59 o 
   1   5   1       68.76       49.88      1.51 o 
   2   5   1      726.16      695.00      8.12 o 
   3   5   1        0.36        0.86      0.84 o 
   4   5   1       80.27       88.88      2.69 o 
   5   5   1        0.69        1.69      1.51 o 
   6   5   1        0.04        1.26      1.89 o 
   7   5   1       99.31      104.69      5.68 o 
   8   5   1        9.26       15.34      6.13 o 
  -9   6   1       19.32       12.47      3.90 o 
  -8   6   1       28.37       24.57      3.96 o 
  -7   6   1        6.03        1.19      2.53 o 
  -6   6   1        5.89        7.05      2.52 o 
  -5   6   1        0.27        0.00      2.17 o 
  -4   6   1        0.04        0.00      1.78 o 
  -3   6   1     1542.50     1610.30     19.02 o 
  -2   6   1       39.82       57.17      1.72 o 
  -1   6   1      775.20      738.81      7.90 o 
   0   6   1      223.54      192.51      3.21 o 
   1   6   1      542.00      442.92      6.25 o 
   2   6   1      569.07      587.47      8.10 o 
   3   6   1      141.99      127.88      2.95 o 
   4   6   1      301.36      339.56      5.54 o 
   5   6   1       73.22       83.82      4.93 o 
   6   6   1       13.48       16.08      3.54 o 
   7   6   1       84.71       92.64      7.28 o 
   8   6   1        0.86        2.80      5.31 o 
  -9   7   1        2.58        1.40      4.03 o 
  -8   7   1        1.70        2.07      2.78 o 
  -7   7   1        0.94        1.95      3.11 o 
  -6   7   1        1.18        0.99      2.31 o 
  -5   7   1       26.34       25.87      2.41 o 
  -4   7   1       70.83       76.19      3.56 o 
  -3   7   1      415.96      454.67      6.24 o 
  -2   7   1      382.07      334.46      4.85 o 
  -1   7   1        1.52        0.59      0.64 o 
   0   7   1       10.02       12.91      0.87 o 
   1   7   1      584.28      509.52      8.04 o 
   2   7   1       86.35      101.37      2.46 o 
   3   7   1       76.48       74.25      2.32 o 
   4   7   1      345.92      356.10      7.00 o 
   5   7   1      174.21      170.78      5.17 o 
   6   7   1      139.80      143.02     12.27 o 
   7   7   1       18.20       20.21      4.04 o 
   8   7   1       33.08       27.71      4.83 o 
  -9   8   1        1.47        2.58      3.43 o 
  -8   8   1        1.07        1.00      2.97 o 
  -7   8   1        2.46        0.51      2.39 o 
  -6   8   1       86.23       86.50      4.10 o 
  -5   8   1        9.06        4.27      2.17 o 
  -4   8   1        6.90        5.57      1.52 o 
  -3   8   1      362.68      408.00      6.46 o 
  -2   8   1      933.03      961.88     10.38 o 
  -1   8   1      269.15      267.03      3.56 o 
   0   8   1       58.14       55.86      1.59 o 
   1   8   1     1296.49     1261.66     15.85 o 
   2   8   1      177.47      192.28      3.62 o 
   3   8   1        1.47        5.41      1.06 o 
   4   8   1       21.37       17.75      2.15 o 
   5   8   1      137.93      133.27      4.69 o 
   6   8   1       15.19       15.68      2.47 o 
   7   8   1        2.03        0.00      2.58 o 
   8   8   1        0.10        1.50      3.29 o 
  -8   9   1       13.65       12.36      3.68 o 
  -7   9   1        9.33        6.09      2.90 o 
  -6   9   1       61.50       70.16      4.80 o 
  -5   9   1       35.51       33.93      2.73 o 
  -4   9   1        0.08        0.00      1.17 o 
  -3   9   1       99.80      103.82      2.78 o 
  -2   9   1        0.99        1.15      0.67 o 
  -1   9   1      274.55      239.55      3.78 o 
   0   9   1       94.40      120.92      2.32 o 
   1   9   1      475.70      477.61      6.89 o 
   2   9   1      444.59      503.51      7.51 o 
   3   9   1      189.71      180.63      4.05 o 
   4   9   1       52.29       45.47      2.95 o 
   5   9   1       36.88       43.22      5.59 o 
   6   9   1        1.67        3.29      2.99 o 
   7   9   1       15.28       16.30      3.65 o 
   8   9   1       11.37        9.79      4.30 o 
  -8  10   1       30.82       26.43      4.22 o 
  -7  10   1       46.29       52.36      4.84 o 
  -6  10   1      104.87       96.20      4.26 o 
  -5  10   1        1.02        1.00      2.19 o 
  -4  10   1       86.29       91.84      3.62 o 
  -3  10   1        1.41        0.00      0.85 o 
  -2  10   1      388.41      375.75      4.83 o 
  -1  10   1      522.60      560.76      7.92 o 
   0  10   1       69.78       57.46      1.77 o 
   1  10   1       76.15       81.39      2.85 o 
   2  10   1      390.67      388.66      6.49 o 
   3  10   1       11.84        8.42      1.42 o 
   4  10   1       61.73       73.14      3.53 o 
   5  10   1       66.04       61.67      5.16 o 
   6  10   1        6.14        5.77      2.36 o 
   7  10   1        6.34        6.13      2.99 o 
   8  10   1        9.17        6.57      3.78 o 
  -8  11   1        3.21        3.23      3.04 o 
  -7  11   1       16.55       11.04      2.65 o 
  -6  11   1        0.23        0.00      1.90 o 
  -5  11   1       74.23       72.15      3.97 o 
  -4  11   1        0.26        0.00      1.37 o 
  -3  11   1       88.61       95.72      4.49 o 
  -2  11   1      156.88      163.11      2.95 o 
  -1  11   1       12.75       14.20      1.31 o 
   0  11   1      551.05      581.35      7.63 o 
   1  11   1      172.34      157.80      2.97 o 
   2  11   1      402.96      392.98      6.34 o 
   3  11   1        0.11        0.00      0.98 o 
   4  11   1      369.73      372.34      7.83 o 
   5  11   1      242.39      242.45     11.29 o 
   6  11   1       84.95       85.39      5.26 o 
   7  11   1        1.51        2.04      2.87 o 
   8  11   1        0.34        0.00      3.41 o 
  -8  12   1        0.83        0.00      2.72 o 
  -7  12   1        0.09        4.90      2.42 o 
  -6  12   1       54.07       57.59      4.88 o 
  -5  12   1       29.81       34.64      6.10 o 
  -4  12   1        1.13        1.81      1.95 o 
  -3  12   1      180.84      195.58      5.03 o 
  -2  12   1       26.63       38.81      2.07 o 
  -1  12   1      664.68      686.75     10.89 o 
   0  12   1        3.21        1.75      0.78 o 
   1  12   1      176.17      155.26      3.07 o 
   2  12   1       82.58       92.94      2.86 o 
   3  12   1      396.62      389.48      6.50 o 
   4  12   1       18.12       22.09      3.50 o 
   5  12   1        0.72        1.65      2.17 o 
   6  12   1        7.02       10.32      2.74 o 
   7  12   1       14.45       13.69      3.35 o 
  -8  13   1        0.15        0.00      3.36 o 
  -7  13   1        1.01        3.50      2.40 o 
  -6  13   1       73.71       68.98      4.52 o 
  -5  13   1        0.00        0.00      1.63 o 
  -4  13   1       99.90       99.21      7.17 o 
  -3  13   1       36.54       42.31      2.78 o 
  -2  13   1      300.56      300.81      5.80 o 
  -1  13   1       95.87      106.47      2.60 o 
   0  13   1       91.40       92.73      2.78 o 
   1  13   1       63.24       61.45      3.25 o 
   2  13   1      198.30      206.89      4.53 o 
   3  13   1       12.58       10.42      1.87 o 
   4  13   1        5.69        4.03      1.83 o 
   5  13   1      109.58      107.10      5.40 o 
   6  13   1        1.93        0.00      2.09 o 
   7  13   1        3.65        3.43      3.50 o 
  -7  14   1        5.47        2.78      2.78 o 
  -6  14   1        2.84        0.55      2.32 o 
  -5  14   1       39.13       38.82      3.26 o 
  -4  14   1       17.48       16.72      2.67 o 
  -3  14   1       13.65       14.06      2.08 o 
  -2  14   1        1.11        1.04      1.17 o 
  -1  14   1       74.09       75.41      2.33 o 
   0  14   1        5.31        3.70      0.94 o 
   1  14   1        0.72        1.45      1.19 o 
   2  14   1      137.37      135.05      3.82 o 
   3  14   1        4.28        2.56      1.53 o 
   4  14   1       49.38       44.22      3.34 o 
   5  14   1       11.86       10.63      2.79 o 
   6  14   1        7.00       11.46      3.17 o 
   7  14   1        5.41        8.96      4.55 o 
  -7  15   1        5.12        7.15      2.74 o 
  -6  15   1       43.50       41.62      4.08 o 
  -5  15   1       28.23       28.29      3.11 o 
  -4  15   1      182.77      163.88      6.06 o 
  -3  15   1        1.56        0.32      1.52 o 
  -2  15   1        7.68        4.77      1.46 o 
  -1  15   1       81.02       79.23      3.04 o 
   0  15   1      235.57      230.46      4.79 o 
   1  15   1       15.39       11.37      1.49 o 
   2  15   1      107.08      103.15      3.70 o 
   3  15   1      163.38      166.77      6.07 o 
   4  15   1       76.33       71.40      4.08 o 
   5  15   1        0.34        1.58      2.39 o 
   6  15   1        0.90        3.49      2.53 o 
   7  15   1        0.98        1.37      4.26 o 
  -7  16   1        0.22        4.23      2.94 o 
  -6  16   1        4.23        7.45      2.57 o 
  -5  16   1       17.15       15.56      3.12 o 
  -4  16   1        0.23        2.48      1.86 o 
  -3  16   1      107.21      106.40      4.26 o 
  -2  16   1       11.69        9.90      2.01 o 
  -1  16   1      161.55      155.65      4.16 o 
   0  16   1       52.37       61.62      4.16 o 
   1  16   1       96.82      101.03      3.28 o 
   2  16   1        4.08        3.06      1.81 o 
   3  16   1       24.00       21.83      2.78 o 
   4  16   1        4.63        4.81      2.38 o 
   5  16   1        0.68        4.13      2.48 o 
   6  16   1        1.14        1.08      2.77 o 
  -6  17   1        9.19       12.89      3.77 o 
  -5  17   1       15.35       11.47      2.63 o 
  -4  17   1        3.09        2.85      1.93 o 
  -3  17   1       37.78       36.16      3.04 o 
  -2  17   1       24.56       24.62      2.69 o 
  -1  17   1      255.20      247.73      5.46 o 
   0  17   1       32.57       30.03      2.29 o 
   1  17   1       42.91       39.20      3.46 o 
   2  17   1       24.82       17.96      2.31 o 
   3  17   1        1.64        1.72      1.84 o 
   4  17   1       96.88       92.49      5.55 o 
   5  17   1        0.32        5.63      3.08 o 
   6  17   1       11.90       14.13      3.60 o 
  -6  18   1        5.61        6.19      3.19 o 
  -5  18   1        0.05        3.71      2.29 o 
  -4  18   1        5.60        5.98      2.27 o 
  -3  18   1        3.09        3.00      1.91 o 
  -2  18   1        2.91        6.02      1.93 o 
  -1  18   1       82.96       89.00      3.84 o 
   0  18   1      118.72      118.88      4.26 o 
   1  18   1       52.07       52.09      3.21 o 
   2  18   1      252.14      225.20      6.27 o 
   3  18   1        0.03        3.25      2.04 o 
   4  18   1       24.50       30.20      7.59 o 
   5  18   1       20.17       19.77      5.08 o 
  -5  19   1        1.07        0.00      2.22 o 
  -4  19   1       74.52       78.60      4.60 o 
  -3  19   1        0.09        0.07      2.41 o 
  -2  19   1       37.62       37.74      3.16 o 
  -1  19   1      115.21      112.12      4.39 o 
   0  19   1       53.92       54.87      4.65 o 
   1  19   1       10.13        9.83      2.65 o 
   2  19   1        0.14        0.00      1.86 o 
   3  19   1        1.06        0.66      1.95 o 
   4  19   1        0.57        0.14      2.59 o 
   5  19   1        0.11        2.87      2.90 o 
  -5  20   1        0.14        0.10      2.47 o 
  -4  20   1        4.57        4.09      2.42 o 
  -3  20   1       60.03       70.51      4.31 o 
  -2  20   1        6.71        9.90      2.96 o 
  -1  20   1        2.43        3.58      2.01 o 
   0  20   1       53.53       47.45      8.45 o 
   1  20   1      193.87      181.18      9.84 o 
   2  20   1        3.68        8.87      2.46 o 
   3  20   1        0.19        3.26      2.68 o 
   4  20   1        9.51       12.60      3.36 o 
  -4  21   1       14.47       22.61      3.81 o 
  -3  21   1       32.49       41.24      3.69 o 
  -2  21   1        3.59        6.94      2.41 o 
  -1  21   1        3.58        2.91      2.09 o 
   0  21   1        7.34        8.47      2.55 o 
   1  21   1        0.05        2.89      2.21 o 
   2  21   1        1.77        3.36      2.71 o 
   3  21   1        2.01        3.86      2.76 o 
   4  21   1       35.34       37.78      5.39 o 
  -3  22   1       12.74       10.70      2.79 o 
  -2  22   1        1.97        4.47      2.30 o 
  -1  22   1        9.13       10.51      3.11 o 
   0  22   1        5.36        6.74      2.57 o 
   1  22   1        1.52        3.17      2.52 o 
   2  22   1       26.29       34.70      4.51 o 
   3  22   1        3.88        6.69      3.05 o 
  -2  23   1        6.21        9.35      3.42 o 
  -1  23   1        1.96        5.02      2.94 o 
   0  23   1        3.13        9.29      2.75 o 
   1  23   1        0.10        3.77      3.16 o 
   2  23   1        0.48        7.05      4.16 o 
  -9   0   2       16.93       12.47      8.06 o 
  -8   0   2       22.01        5.02      6.91 o 
  -7   0   2       22.15       17.81      7.45 o 
  -6   0   2        0.02        0.00      2.11 o 
  -5   0   2       21.14       22.78      1.99 o 
  -4   0   2     1048.24     1057.20     14.75 o 
  -3   0   2      110.98       99.29      3.48 o 
  -2   0   2     1239.60     1211.27     15.69 o 
  -1   0   2      322.92      277.73      9.05 o 
   0   0   2      315.29      311.27      6.26 o 
   1   0   2     1129.80     1028.82     16.91 o 
   2   0   2     2591.81     2660.85     40.98 o 
   3   0   2      236.14      236.36      6.64 o 
   4   0   2     1572.49     1560.30     27.22 o 
   5   0   2        1.68        0.00      2.51 o 
   6   0   2       38.44       43.24      6.50 o 
  -9   1   2        2.08        2.87      5.09 o 
  -8   1   2        8.30        1.84      4.49 o 
  -7   1   2       12.94       10.31      2.94 o 
  -6   1   2       23.49       22.15      2.30 o 
  -5   1   2      222.04      222.64      4.64 o 
  -4   1   2      431.58      445.00      5.28 o 
  -3   1   2      416.66      425.78      4.86 o 
  -2   1   2      186.71      187.32      2.65 o 
  -1   1   2      390.37      337.14      5.94 o 
   0   1   2      969.15      884.94     10.42 o 
   1   1   2      735.46      672.13      8.29 o 
   2   1   2       68.02       73.66      2.96 o 
   3   1   2      173.71      198.85      4.76 o 
   4   1   2      101.77       99.69      3.48 o 
   5   1   2       52.54       50.21      3.15 o 
   6   1   2        0.10        0.00      2.51 o 
   7   1   2       67.45       86.76      8.80 o 
  -9   2   2        0.56        3.67      5.43 o 
  -8   2   2       19.93       28.87      6.01 o 
  -7   2   2       64.50       73.41      4.70 o 
  -6   2   2        9.17        6.06      1.84 o 
  -5   2   2        2.10        1.36      1.06 o 
  -4   2   2      568.79      576.23      6.38 o 
  -3   2   2     1072.93     1041.81      9.97 o 
  -2   2   2     3596.91     3515.53     29.70 o 
  -1   2   2     5384.81     5047.93     52.54 o 
   0   2   2       38.92       43.22      1.84 o 
   1   2   2      183.61      195.55      5.28 o 
   2   2   2       10.25        3.89      0.90 o 
   3   2   2      292.76      287.34      5.31 o 
   4   2   2       41.46       48.65      3.03 o 
   5   2   2       19.62       14.70      2.25 o 
   6   2   2       25.83       25.08      3.92 o 
   7   2   2       16.89        5.27      5.06 o 
  -9   3   2        5.42        2.54      5.06 o 
  -8   3   2        3.95        1.92      4.31 o 
  -7   3   2        0.06        0.57      2.88 o 
  -6   3   2        0.28        1.41      4.02 o 
  -5   3   2      313.75      315.24      5.29 o 
  -4   3   2     1090.70     1048.61     11.69 o 
  -3   3   2     1417.61     1406.21     12.96 o 
  -2   3   2      362.90      344.10      4.73 o 
  -1   3   2     2007.93     1834.84     20.40 o 
   0   3   2      832.54      764.63      9.29 o 
   1   3   2      446.24      512.67      6.81 o 
   2   3   2      327.96      341.65      5.47 o 
   3   3   2       15.68       12.53      1.56 o 
   4   3   2      227.15      236.16      5.90 o 
   5   3   2       88.77       84.01      4.33 o 
   6   3   2       56.52       67.81      9.59 o 
   7   3   2       40.92       34.06      6.62 o 
  -9   4   2        1.52        0.09      5.12 o 
  -8   4   2        1.98        0.00      2.67 o 
  -7   4   2        4.08        5.59      3.95 o 
  -6   4   2       17.62       18.96      3.02 o 
  -5   4   2      228.04      235.27      5.38 o 
  -4   4   2     2857.36     2874.52     27.96 o 
  -3   4   2        3.12        4.61      0.67 o 
  -2   4   2       14.91       15.76      1.51 o 
  -1   4   2     1081.13      967.81     10.30 o 
   0   4   2      234.34      222.27      3.84 o 
   1   4   2      267.27      278.43      4.39 o 
   2   4   2      501.69      570.60      7.16 o 
   3   4   2      224.17      254.62      4.53 o 
   4   4   2       14.14       24.23      2.66 o 
   5   4   2        6.49        1.88      1.91 o 
   6   4   2        3.90        4.47      2.92 o 
   7   4   2       16.29       10.78      5.22 o 
  -9   5   2        1.51        0.00      4.80 o 
  -8   5   2        0.69        0.00      2.56 o 
  -7   5   2        0.53        0.00      3.19 o 
  -6   5   2        7.50       10.55      2.06 o 
  -5   5   2       95.22      100.69      3.64 o 
  -4   5   2     3482.90     3387.96     37.28 o 
  -3   5   2        2.69        3.69      0.94 o 
  -2   5   2       21.29       23.66      1.33 o 
  -1   5   2      108.94      130.35      2.81 o 
   0   5   2        0.09        1.17      0.69 o 
   1   5   2       14.69       20.33      1.11 o 
   2   5   2      705.03      802.39      9.40 o 
   3   5   2     1225.39     1304.83     14.46 o 
   4   5   2      160.20      173.30      4.04 o 
   5   5   2       12.04       15.02      2.32 o 
   6   5   2      135.98      131.95      6.92 o 
   7   5   2       36.77       48.91      7.36 o 
  -9   6   2        0.00        2.31      3.24 o 
  -8   6   2       44.20       38.36      5.21 o 
  -7   6   2       23.89       22.06      3.41 o 
  -6   6   2       92.19       86.48      3.87 o 
  -5   6   2       90.56       96.37      3.67 o 
  -4   6   2     2843.21     2852.03     32.80 o 
  -3   6   2     1130.62     1109.80     12.41 o 
  -2   6   2       53.13       54.02      1.83 o 
  -1   6   2      701.38      630.63     14.23 o 
   0   6   2       29.64       20.43      1.11 o 
   1   6   2      329.49      352.67      4.93 o 
   2   6   2       23.55       33.92      2.24 o 
   3   6   2      327.78      302.23      5.14 o 
   4   6   2       22.82       18.04      1.82 o 
   5   6   2       96.43       97.81      4.07 o 
   6   6   2        1.44        2.43      2.46 o 
   7   6   2       12.65       17.94      5.72 o 
   8   6   2        3.16        1.60      5.39 o 
  -9   7   2       16.78       15.84      4.02 o 
  -8   7   2       34.94       33.17      4.25 o 
  -7   7   2        3.49        0.37      3.34 o 
  -6   7   2      101.76       89.51      3.98 o 
  -5   7   2      105.78       94.08      4.47 o 
  -4   7   2       17.26       19.63      2.00 o 
  -3   7   2      161.55      181.39      3.70 o 
  -2   7   2      174.13      204.91      3.73 o 
  -1   7   2      631.86      621.42      8.57 o 
   0   7   2      716.71      749.96      9.05 o 
   1   7   2      172.75      177.97      3.30 o 
   2   7   2      515.42      544.94      8.26 o 
   3   7   2       85.94       97.12      2.88 o 
   4   7   2        0.13        0.66      1.24 o 
   5   7   2      364.41      344.69      8.75 o 
   6   7   2        2.16        3.38      2.23 o 
   7   7   2       41.38       61.17      8.15 o 
   8   7   2       12.64       18.72      6.66 o 
  -9   8   2       10.82       12.54      3.77 o 
  -8   8   2        2.06        2.96      2.87 o 
  -7   8   2       26.12       28.24      6.28 o 
  -6   8   2        0.62        1.20      2.40 o 
  -5   8   2      189.53      192.44      5.22 o 
  -4   8   2       99.21      113.28      4.61 o 
  -3   8   2      313.48      346.69      6.01 o 
  -2   8   2      589.00      564.28      7.41 o 
  -1   8   2      286.25      243.97      3.87 o 
   0   8   2     2535.07     2597.89     22.99 o 
   1   8   2        2.76        0.00      0.86 o 
   2   8   2        4.71        1.04      0.89 o 
   3   8   2        0.70        0.00      1.05 o 
   4   8   2      128.81      134.82      5.14 o 
   5   8   2       85.93       91.91      6.61 o 
   6   8   2        0.19        0.27      2.16 o 
   7   8   2       10.33        7.36      5.14 o 
   8   8   2        0.02        0.00      5.10 o 
  -8   9   2        3.95        1.68      2.88 o 
  -7   9   2       22.93       28.86      5.95 o 
  -6   9   2        3.11        3.85      1.97 o 
  -5   9   2        9.07       10.33      1.99 o 
  -4   9   2       42.61       38.05      2.65 o 
  -3   9   2       42.61       54.53      3.09 o 
  -2   9   2       58.17       60.28      2.20 o 
  -1   9   2      234.24      233.15      3.90 o 
   0   9   2        8.11        8.18      1.58 o 
   1   9   2     1063.13     1094.76     12.36 o 
   2   9   2      958.34     1034.17     12.08 o 
   3   9   2      462.69      472.45      7.19 o 
   4   9   2      221.16      221.01      7.54 o 
   5   9   2      275.43      283.86      8.15 o 
   6   9   2       17.07       16.81      3.50 o 
   7   9   2        7.70       11.23      3.50 o 
   8   9   2        1.26        0.82      5.43 o 
  -8  10   2       29.45       29.01      4.33 o 
  -7  10   2       12.13       12.70      4.42 o 
  -6  10   2       15.58       14.09      2.88 o 
  -5  10   2       33.78       40.24      3.02 o 
  -4  10   2       10.04       13.57      1.99 o 
  -3  10   2      104.93      111.98      3.19 o 
  -2  10   2        1.99        1.99      0.97 o 
  -1  10   2      557.69      509.71      6.20 o 
   0  10   2      223.12      217.59      3.60 o 
   1  10   2      278.36      278.97      6.26 o 
   2  10   2      111.72      118.71      3.35 o 
   3  10   2       63.30       74.01      2.87 o 
   4  10   2      158.90      149.55      5.62 o 
   5  10   2        3.03        0.00      1.80 o 
   6  10   2        9.50        8.53      3.94 o 
   7  10   2       12.96       14.14      3.27 o 
  -8  11   2       11.66       10.81      4.38 o 
  -7  11   2        9.06        8.89      2.46 o 
  -6  11   2       22.61       24.98      2.86 o 
  -5  11   2        0.62        0.00      1.49 o 
  -4  11   2      171.57      167.36      4.97 o 
  -3  11   2       23.36       20.68      1.86 o 
  -2  11   2       80.51       94.05      2.92 o 
  -1  11   2      535.00      512.74      6.40 o 
   0  11   2      229.91      265.17      4.18 o 
   1  11   2        2.51        2.30      0.77 o 
   2  11   2       35.60       37.05      2.08 o 
   3  11   2      120.93      113.17      4.18 o 
   4  11   2       47.97       46.83      5.31 o 
   5  11   2        5.12        5.44      2.32 o 
   6  11   2        4.75        5.64      2.63 o 
   7  11   2       11.61       12.60      3.95 o 
  -8  12   2       13.16       12.03      3.65 o 
  -7  12   2        3.74        4.73      2.57 o 
  -6  12   2       56.07       50.03      3.61 o 
  -5  12   2       19.28       18.67      2.46 o 
  -4  12   2       20.12       17.77      2.33 o 
  -3  12   2        0.41        0.86      1.32 o 
  -2  12   2       32.14       38.90      2.62 o 
  -1  12   2       10.78       12.89      1.22 o 
   0  12   2        4.38        5.04      0.99 o 
   1  12   2      306.56      292.98      6.07 o 
   2  12   2       75.54       82.62      3.61 o 
   3  12   2       45.38       41.76      2.71 o 
   4  12   2       34.91       38.49      3.97 o 
   5  12   2        5.44        5.07      2.29 o 
   6  12   2       39.86       44.40      7.96 o 
   7  12   2        0.08        1.36      2.82 o 
  -8  13   2        0.05        2.46      3.58 o 
  -7  13   2       21.93       19.10      3.10 o 
  -6  13   2       12.06        8.16      2.27 o 
  -5  13   2       23.95       27.85      2.89 o 
  -4  13   2        0.03        0.00      1.71 o 
  -3  13   2      286.81      282.12      6.35 o 
  -2  13   2      190.06      184.11      4.36 o 
  -1  13   2       16.22       15.46      1.38 o 
   0  13   2        1.23        0.80      0.82 o 
   1  13   2       28.51       29.35      2.32 o 
   2  13   2      366.07      378.70      5.75 o 
   3  13   2       72.85       68.29      3.03 o 
   4  13   2       83.11       78.95      4.81 o 
   5  13   2       12.13       12.22      2.92 o 
   6  13   2       12.31       11.53      3.10 o 
   7  13   2        1.15        3.48      3.07 o 
  -7  14   2        0.59        0.99      2.42 o 
  -6  14   2        0.97        3.29      2.25 o 
  -5  14   2       15.13       16.86      2.60 o 
  -4  14   2       36.31       42.90      3.56 o 
  -3  14   2      121.86      114.45      4.90 o 
  -2  14   2       63.17       67.37      2.91 o 
  -1  14   2       21.51       24.81      3.19 o 
   0  14   2        3.90        3.50      1.25 o 
   1  14   2       84.39       78.88      4.40 o 
   2  14   2        0.03        0.48      1.09 o 
   3  14   2      110.75      101.99      4.19 o 
   4  14   2       19.96       19.23      3.08 o 
   5  14   2       30.54       29.06      3.71 o 
   6  14   2        0.32        0.00      2.52 o 
   7  14   2        0.01        5.33      5.43 o 
  -7  15   2        2.44        0.00      2.22 o 
  -6  15   2       16.36       16.64      2.87 o 
  -5  15   2       13.09       13.97      2.52 o 
  -4  15   2       40.84       38.66      3.66 o 
  -3  15   2      307.48      308.52      8.25 o 
  -2  15   2       44.58       46.74      2.66 o 
  -1  15   2        3.07        3.26      1.33 o 
   0  15   2        0.29        0.53      1.04 o 
   1  15   2       31.99       33.26      1.98 o 
   2  15   2      182.25      181.46      4.01 o 
   3  15   2       77.46       87.19      6.99 o 
   4  15   2       58.63       63.46      6.40 o 
   5  15   2        1.69        4.45      2.63 o 
   6  15   2       43.60       47.68      4.83 o 
  -7  16   2        0.17        2.75      3.82 o 
  -6  16   2        1.65        7.79      2.74 o 
  -5  16   2        0.07        0.00      1.87 o 
  -4  16   2       51.16       51.36      3.54 o 
  -3  16   2       17.66       13.02      2.22 o 
  -2  16   2       77.07       77.94      3.87 o 
  -1  16   2      100.27       90.08      3.72 o 
   0  16   2      354.00      344.98      6.45 o 
   1  16   2        0.04        0.63      1.32 o 
   2  16   2      132.38      117.26      5.78 o 
   3  16   2        0.89        0.00      3.29 o 
   4  16   2       17.67       21.69      3.49 o 
   5  16   2        4.04        2.88      2.58 o 
   6  16   2        0.57        5.40      3.47 o 
  -6  17   2       30.58       34.37      5.64 o 
  -5  17   2       16.25       12.14      2.63 o 
  -4  17   2       15.44       13.47      2.67 o 
  -3  17   2       14.38       13.80      2.27 o 
  -2  17   2        8.94       11.64      1.93 o 
  -1  17   2      111.64      104.02      3.70 o 
   0  17   2        9.12       12.81      1.85 o 
   1  17   2      132.51      135.34      5.34 o 
   2  17   2       84.27       82.02      5.53 o 
   3  17   2        0.00        2.55      2.25 o 
   4  17   2        0.14        1.37      2.43 o 
   5  17   2        0.23        3.39      2.94 o 
  -6  18   2        1.70        3.78      2.63 o 
  -5  18   2        4.81        3.48      2.33 o 
  -4  18   2        0.22        2.81      2.00 o 
  -3  18   2       23.56       19.98      2.65 o 
  -2  18   2        1.44        0.14      1.63 o 
  -1  18   2      197.32      199.97      5.95 o 
   0  18   2       23.31       27.00      3.37 o 
   1  18   2       52.44       49.87      4.06 o 
   2  18   2        4.62        6.50      1.97 o 
   3  18   2        2.86        0.28      2.16 o 
   4  18   2       14.79       13.65      3.29 o 
   5  18   2       16.38       16.31      3.85 o 
  -5  19   2       11.48       11.36      2.84 o 
  -4  19   2        0.29        0.42      2.06 o 
  -3  19   2        4.81        5.17      2.16 o 
  -2  19   2        3.51        3.57      1.92 o 
  -1  19   2       13.71       17.82      2.23 o 
   0  19   2       85.71       86.54      4.50 o 
   1  19   2        0.76        4.15      1.94 o 
   2  19   2      233.65      220.92      8.53 o 
   3  19   2        9.03        5.77      2.69 o 
   4  19   2       15.13       12.17      3.36 o 
   5  19   2       13.73       12.52      4.18 o 
  -5  20   2       10.69       17.47      3.17 o 
  -4  20   2        3.16        3.81      2.37 o 
  -3  20   2        3.72        4.32      2.32 o 
  -2  20   2       17.60       17.28      2.66 o 
  -1  20   2        0.15        2.18      1.72 o 
   0  20   2       16.90       16.04      2.72 o 
   1  20   2        4.91        6.55      2.63 o 
   2  20   2       29.57       34.34      7.01 o 
   3  20   2       27.81       29.66      4.21 o 
   4  20   2        3.66        0.85      2.86 o 
  -4  21   2        8.37        8.31      2.77 o 
  -3  21   2       12.08       12.93      2.74 o 
  -2  21   2       15.73       14.96      2.66 o 
  -1  21   2        0.47        0.34      1.74 o 
   0  21   2       85.50       74.30      6.13 o 
   1  21   2        0.32        0.00      2.31 o 
   2  21   2        7.76        2.82      3.40 o 
   3  21   2        3.64        7.81      3.17 o 
  -3  22   2       36.04       38.08      3.84 o 
  -2  22   2       44.93       46.93      5.12 o 
  -1  22   2       30.88       38.93      7.64 o 
   0  22   2        3.28        7.34      3.02 o 
   1  22   2        0.51        1.27      2.76 o 
   2  22   2        0.94        1.68      3.81 o 
  -2  23   2        1.69        7.83      2.73 o 
  -1  23   2        8.32       10.62      3.49 o 
   0  23   2        4.33        2.08      2.91 o 
   1  23   2        0.40        7.19      4.02 o 
  -9   1   3       18.11        9.66      5.87 o 
  -8   1   3        1.41        4.05      5.00 o 
  -7   1   3       82.93       84.31      7.79 o 
  -6   1   3       15.83       20.71      2.23 o 
  -5   1   3       62.68       67.61      3.35 o 
  -4   1   3       61.30       64.53      2.77 o 
  -3   1   3       76.84       72.80      1.85 o 
  -2   1   3      471.23      463.71      6.75 o 
  -1   1   3       56.90       46.12      2.23 o 
   0   1   3       35.77       54.99      1.89 o 
   1   1   3      448.84      486.29      8.32 o 
   2   1   3     1293.40     1310.78     15.68 o 
   3   1   3      178.67      193.74      4.91 o 
   4   1   3      260.15      255.40      6.07 o 
   5   1   3       74.08       75.01      4.45 o 
  -9   2   3        0.00        0.00      5.34 o 
  -8   2   3        1.91        0.00      4.73 o 
  -7   2   3        7.76        9.18      2.78 o 
  -6   2   3       14.96       16.62      3.76 o 
  -5   2   3       58.29       65.56      4.17 o 
  -4   2   3      184.15      182.87      3.13 o 
  -3   2   3        3.32        3.18      0.77 o 
  -2   2   3      193.67      190.46      3.89 o 
  -1   2   3       18.36       18.57      1.90 o 
   0   2   3      227.91      259.89      4.30 o 
   1   2   3        9.03        9.58      1.36 o 
   2   2   3      289.71      276.41      5.83 o 
   3   2   3       21.77       17.50      2.79 o 
   4   2   3       73.77       85.62      3.60 o 
   5   2   3       10.51        7.36      3.20 o 
  -9   3   3        0.47        0.00      4.96 o 
  -8   3   3        3.32        0.19      4.80 o 
  -7   3   3       30.63       26.65      3.55 o 
  -6   3   3       37.99       27.73      3.33 o 
  -5   3   3        6.64        7.74      3.49 o 
  -4   3   3      134.51      135.94      2.64 o 
  -3   3   3        0.00        0.00      0.81 o 
  -2   3   3       64.20       56.63      2.55 o 
  -1   3   3      276.99      255.86      5.34 o 
   0   3   3      690.39      693.22      8.99 o 
   1   3   3     2423.10     2483.82     32.35 o 
   2   3   3     1305.49     1449.74     17.19 o 
   3   3   3        0.82        1.49      1.27 o 
   4   3   3      203.24      205.04      6.11 o 
   5   3   3       61.13       46.52     24.15 o 
   6   3   3        0.57        4.03      4.85 o 
  -9   4   3        0.39        0.00     10.76 o 
  -8   4   3        0.00        1.21      2.64 o 
  -7   4   3       53.62       43.77      6.65 o 
  -6   4   3      153.36      160.57      6.04 o 
  -5   4   3      304.19      295.04      6.23 o 
  -4   4   3      365.25      362.88      4.79 o 
  -3   4   3      459.82      458.69      5.49 o 
  -2   4   3      892.27      843.45     11.04 o 
  -1   4   3      150.87      128.14      3.18 o 
   0   4   3      181.96      195.72      3.61 o 
   1   4   3      330.77      318.69      6.65 o 
   2   4   3      134.25      117.15      3.34 o 
   3   4   3      130.32      121.20      3.46 o 
   4   4   3        0.02        2.18      2.27 o 
   5   4   3      435.55      468.74     12.76 o 
   6   4   3        2.13        8.48      3.29 o 
  -9   5   3        1.83        0.95      5.60 o 
  -8   5   3        8.19        4.64      2.75 o 
  -7   5   3        9.58        7.65      3.46 o 
  -6   5   3        5.27        4.66      1.77 o 
  -5   5   3      631.50      656.54     10.46 o 
  -4   5   3      870.87      893.11     21.10 o 
  -3   5   3      848.35      869.87      9.02 o 
  -2   5   3      336.50      359.74      6.06 o 
  -1   5   3      302.69      289.34      5.17 o 
   0   5   3     1595.24     1676.97     19.38 o 
   1   5   3        3.80        3.19      1.65 o 
   2   5   3      979.32      860.28     51.99 o 
   3   5   3      532.21      566.95      8.77 o 
   4   5   3        9.82        4.06      1.89 o 
   5   5   3       30.69       27.16      3.88 o 
   6   5   3       47.77       42.57     14.48 o 
  -9   6   3        9.54        8.24      6.29 o 
  -8   6   3        2.73        6.45      3.16 o 
  -7   6   3       10.22        7.71      2.80 o 
  -6   6   3      401.55      385.09     10.74 o 
  -5   6   3        0.99        1.84      1.63 o 
  -4   6   3        0.18        2.95      1.43 o 
  -3   6   3      359.18      334.60      5.49 o 
  -2   6   3      635.03      659.27      9.34 o 
  -1   6   3     1454.39     1517.88     15.96 o 
   0   6   3      138.78      133.65      3.18 o 
   1   6   3       14.38       12.72      1.22 o 
   2   6   3       98.97      111.74      7.54 o 
   3   6   3        0.42        2.54      1.62 o 
   4   6   3        0.38        0.00      2.30 o 
   5   6   3       61.26       59.66      5.22 o 
   6   6   3       33.77       33.86      4.64 o 
  -9   7   3        9.08        9.26      3.73 o 
  -8   7   3        8.42        4.42      5.00 o 
  -7   7   3        5.06        4.29      2.77 o 
  -6   7   3      622.85      600.31     10.62 o 
  -5   7   3       31.02       34.74      3.76 o 
  -4   7   3        9.67       10.76      1.78 o 
  -3   7   3        4.47        6.87      1.55 o 
  -2   7   3       80.76       81.76      2.80 o 
  -1   7   3      631.00      641.27      8.13 o 
   0   7   3      733.53      827.98     13.72 o 
   1   7   3     1694.73     1869.63     21.81 o 
   2   7   3      206.69      220.86      5.33 o 
   3   7   3      110.04      120.47      4.56 o 
   4   7   3       99.74       92.74      4.41 o 
   5   7   3       68.69       78.80      5.81 o 
   6   7   3       21.16       14.48      3.88 o 
  -9   8   3        0.02        1.41      3.53 o 
  -8   8   3        2.11        1.81      2.67 o 
  -7   8   3       11.08        8.28      3.02 o 
  -6   8   3      287.70      250.57      6.50 o 
  -5   8   3      216.12      201.72      5.45 o 
  -4   8   3        0.15        0.54      1.29 o 
  -3   8   3       87.11       92.90      3.17 o 
  -2   8   3        2.32        2.27      0.92 o 
  -1   8   3      156.41      181.31      3.69 o 
   0   8   3      250.16      272.32      5.23 o 
   1   8   3       55.37       54.55      2.72 o 
   2   8   3      174.32      169.47      6.40 o 
   3   8   3      183.50      196.90      5.94 o 
   4   8   3       29.67       33.48      4.00 o 
   5   8   3      102.46       97.74     12.40 o 
   6   8   3       51.06       57.16      5.72 o 
  -8   9   3       66.09       59.50     11.04 o 
  -7   9   3        1.65        2.53      2.45 o 
  -6   9   3      185.28      176.94      5.51 o 
  -5   9   3       78.31       71.87      3.61 o 
  -4   9   3      104.32      108.70      4.00 o 
  -3   9   3       21.38       22.81      1.84 o 
  -2   9   3       84.23       98.51      3.26 o 
  -1   9   3      564.43      591.41      7.97 o 
   0   9   3      223.35      210.68      4.60 o 
   1   9   3      154.15      180.27      3.74 o 
   2   9   3       89.30       91.33      4.01 o 
   3   9   3      389.35      395.96      7.68 o 
   4   9   3       11.07       10.95      2.61 o 
   5   9   3        0.22        0.00      2.61 o 
   6   9   3        0.02        0.00      2.85 o 
   7   9   3       30.26       27.97      6.75 o 
  -8  10   3        0.10        4.36      4.86 o 
  -7  10   3       58.23       51.78      4.61 o 
  -6  10   3        0.00        0.55      1.75 o 
  -5  10   3       73.08       78.97      3.80 o 
  -4  10   3       40.04       45.43      2.95 o 
  -3  10   3      168.64      150.15      3.84 o 
  -2  10   3       41.37       50.56      2.68 o 
  -1  10   3       61.45       51.56      2.66 o 
   0  10   3       24.67       38.43      1.95 o 
   1  10   3        0.30        0.92      1.35 o 
   2  10   3       22.27       25.91      2.79 o 
   3  10   3      125.80      123.04      4.57 o 
   4  10   3        1.21        2.68      2.03 o 
   5  10   3       15.15       16.32      3.90 o 
   6  10   3       45.13       48.74      9.89 o 
   7  10   3        1.02        0.00      3.81 o 
  -8  11   3        7.08        5.79      3.26 o 
  -7  11   3        0.47        1.33      2.13 o 
  -6  11   3       60.49       51.81      3.62 o 
  -5  11   3      159.71      149.83      5.26 o 
  -4  11   3       27.38       23.96      2.43 o 
  -3  11   3       77.79       69.87      3.53 o 
  -2  11   3      212.52      208.51      4.48 o 
  -1  11   3       80.93       78.83      2.70 o 
   0  11   3      511.99      507.18      6.64 o 
   1  11   3       21.08       17.62      1.61 o 
   2  11   3       80.20       88.34      4.24 o 
   3  11   3      453.13      459.88      8.67 o 
   4  11   3        0.09        0.00      2.03 o 
   5  11   3       24.84       20.97      3.41 o 
   6  11   3        4.14        5.27      3.80 o 
   7  11   3        6.88       11.50      9.05 o 
  -8  12   3        1.04        4.49      3.30 o 
  -7  12   3        8.87        5.57      2.47 o 
  -6  12   3        1.03        1.05      1.97 o 
  -5  12   3       66.81       66.65      3.79 o 
  -4  12   3       60.31       59.09      3.62 o 
  -3  12   3      112.23      115.15      4.01 o 
  -2  12   3      183.56      176.52      4.24 o 
  -1  12   3       30.48       29.48      1.98 o 
   0  12   3        8.18        9.24      1.22 o 
   1  12   3       29.46       32.06      2.02 o 
   2  12   3       72.82       66.92      4.03 o 
   3  12   3        7.20        8.75      1.97 o 
   4  12   3        1.03        1.88      1.96 o 
   5  12   3       79.40       86.45      6.39 o 
   6  12   3       25.24       41.73     11.46 o 
   7  12   3        6.96       13.28      4.87 o 
  -7  13   3        0.00        0.41      2.09 o 
  -6  13   3        4.74        7.79      2.23 o 
  -5  13   3       33.70       36.09      3.15 o 
  -4  13   3       39.46       41.28      3.42 o 
  -3  13   3       56.87       65.17      3.38 o 
  -2  13   3        0.04        0.24      1.15 o 
  -1  13   3        0.25        0.25      1.30 o 
   0  13   3      231.97      230.40      4.32 o 
   1  13   3       67.62       61.33      3.69 o 
   2  13   3      457.57      450.46     18.76 o 
   3  13   3       64.90       71.72      3.71 o 
   4  13   3       57.47       57.97      8.96 o 
   5  13   3       19.57       19.55      3.50 o 
   6  13   3        2.22        3.68      2.93 o 
  -7  14   3        0.16        4.15      2.30 o 
  -6  14   3       32.34       37.63      5.97 o 
  -5  14   3        0.06        1.24      1.88 o 
  -4  14   3       33.55       32.23      3.13 o 
  -3  14   3      260.71      235.50      6.00 o 
  -2  14   3      115.86      114.95      3.71 o 
  -1  14   3      195.90      180.85      4.46 o 
   0  14   3      120.71      119.21      3.21 o 
   1  14   3        6.51       10.06      1.76 o 
   2  14   3       16.73       17.61      2.20 o 
   3  14   3        2.84        4.14      2.16 o 
   4  14   3        0.42        4.96      3.00 o 
   5  14   3        3.28        4.06      4.76 o 
   6  14   3       36.35       43.05      4.81 o 
  -7  15   3        2.70        0.63      2.48 o 
  -6  15   3        2.00        2.06      2.59 o 
  -5  15   3       43.38       35.29      3.81 o 
  -4  15   3        6.31        5.20      1.90 o 
  -3  15   3      121.79      113.69      4.29 o 
  -2  15   3       54.03       57.74      3.01 o 
  -1  15   3       13.13       13.57      1.75 o 
   0  15   3      258.98      246.96      5.34 o 
   1  15   3       63.95       62.95      4.23 o 
   2  15   3      130.37      113.83      6.02 o 
   3  15   3        6.89        6.72      2.49 o 
   4  15   3      110.10      113.26      5.95 o 
   5  15   3        0.12        3.62      2.69 o 
   6  15   3        0.27        3.19      3.16 o 
  -7  16   3        0.07        6.16      4.28 o 
  -6  16   3        0.00        4.05      2.58 o 
  -5  16   3        3.11        3.34      1.95 o 
  -4  16   3        1.77        4.56      1.99 o 
  -3  16   3       24.04       20.45      2.61 o 
  -2  16   3       19.20       21.88      2.26 o 
  -1  16   3       30.60       28.53      2.68 o 
   0  16   3       43.93       45.60      2.71 o 
   1  16   3       21.18       22.00      2.15 o 
   2  16   3        2.78        3.54      1.67 o 
   3  16   3       38.25       42.47      5.79 o 
   4  16   3        3.94        7.31      5.46 o 
   5  16   3       10.29       10.06      3.27 o 
  -6  17   3        0.10        1.70      2.26 o 
  -5  17   3        9.99        6.24      2.97 o 
  -4  17   3        3.13        3.59      1.94 o 
  -3  17   3        1.01        0.00      1.58 o 
  -2  17   3       46.82       47.74      4.36 o 
  -1  17   3        1.35        1.27      1.43 o 
   0  17   3      314.57      310.49      6.42 o 
   1  17   3      178.91      168.60      7.18 o 
   2  17   3       70.54       66.50      6.56 o 
   3  17   3       16.55       28.28      3.73 o 
   4  17   3       55.19       61.71      5.09 o 
   5  17   3       16.60       20.69      4.16 o 
  -6  18   3       12.95       15.60      3.87 o 
  -5  18   3        6.80        2.71      2.25 o 
  -4  18   3        6.36        4.68      2.15 o 
  -3  18   3        9.63        9.12      2.28 o 
  -2  18   3        0.00        1.64      1.66 o 
  -1  18   3       10.69       14.40      2.40 o 
   0  18   3       58.91       52.03      3.48 o 
   1  18   3        1.67        0.83      1.64 o 
   2  18   3        7.88        5.22      2.11 o 
   3  18   3        8.43       11.11      3.07 o 
   4  18   3        1.28        3.28      2.84 o 
  -5  19   3        7.48        8.28      2.66 o 
  -4  19   3        1.27        2.66      2.26 o 
  -3  19   3        6.35        8.53      2.22 o 
  -2  19   3       95.93       99.52      4.44 o 
  -1  19   3       46.02       54.59      3.27 o 
   0  19   3        8.93       10.72      2.26 o 
   1  19   3        4.57        4.87      2.68 o 
   2  19   3       15.91       13.32      5.47 o 
   3  19   3        2.10        4.89      2.78 o 
   4  19   3       37.31       43.14      4.97 o 
  -4  20   3       11.03        8.23      3.76 o 
  -3  20   3        9.05        9.38      2.54 o 
  -2  20   3        2.55        3.52      2.05 o 
  -1  20   3       44.54       42.71      3.48 o 
   0  20   3       28.17       22.05      2.87 o 
   1  20   3        9.96       10.90      4.34 o 
   2  20   3       18.73       20.03      4.93 o 
   3  20   3        7.35        6.25      3.13 o 
  -4  21   3        0.23        2.15      2.71 o 
  -3  21   3       13.28       13.70      2.87 o 
  -2  21   3       26.25       27.78      3.14 o 
  -1  21   3       13.58       20.04      2.92 o 
   0  21   3       22.17       22.31      5.41 o 
   1  21   3        3.50        4.93      2.87 o 
   2  21   3        2.39        5.71      3.94 o 
  -3  22   3       10.82       10.51      3.65 o 
  -2  22   3       14.34       14.61      2.84 o 
  -1  22   3        0.00        0.67      2.19 o 
   0  22   3        4.86        9.37      3.39 o 
   1  22   3        1.94        4.93      3.06 o 
  -9   0   4       21.45        5.92      8.06 o 
  -8   0   4        0.02       10.20      7.28 o 
  -7   0   4       55.00       50.23      9.54 o 
  -6   0   4       11.27        7.45      6.91 o 
  -5   0   4       14.95       16.81      1.93 o 
  -4   0   4       25.17       26.27      2.08 o 
  -3   0   4       88.18       88.08      3.19 o 
  -2   0   4       36.93       37.40      3.37 o 
  -1   0   4     1221.06     1170.23     21.07 o 
   0   0   4     1089.07     1214.27     21.27 o 
   1   0   4        7.07       13.99      1.56 o 
   2   0   4     1103.76     1209.28     21.11 o 
   3   0   4       29.90       32.29      6.50 o 
   4   0   4       92.42      110.33     10.45 o 
   5   0   4       48.17       64.42      9.22 o 
  -9   1   4        0.90        0.00      5.12 o 
  -8   1   4        1.78        1.57      4.81 o 
  -7   1   4        2.20       10.68      5.03 o 
  -6   1   4        2.12        2.82      2.16 o 
  -5   1   4       20.10       22.12      1.85 o 
  -4   1   4       12.68       14.90      1.26 o 
  -3   1   4        1.49        0.00      0.72 o 
  -2   1   4        4.61        4.11      1.65 o 
  -1   1   4      659.08      710.95     10.14 o 
   0   1   4       44.25       37.21      1.92 o 
   1   1   4        9.37       15.10      1.59 o 
   2   1   4       22.24       18.89      3.00 o 
   3   1   4       24.06       27.30      2.49 o 
   4   1   4       15.93       19.47      4.26 o 
  -9   2   4        8.72        3.04      5.67 o 
  -8   2   4        0.02        4.31      5.01 o 
  -7   2   4        0.01        2.71      5.47 o 
  -6   2   4       11.96       13.92      2.75 o 
  -5   2   4        6.98        6.62      1.63 o 
  -4   2   4      300.46      307.44      4.59 o 
  -3   2   4       52.33       42.66      2.24 o 
  -2   2   4      164.46      159.96      4.28 o 
  -1   2   4       30.27       40.37      2.33 o 
   0   2   4      118.76       99.21      3.25 o 
   1   2   4       31.54       32.81      3.24 o 
   2   2   4      215.41      225.58      5.72 o 
   3   2   4      461.67      468.96      9.60 o 
   4   2   4       38.24       28.80      6.95 o 
   5   2   4        2.83        4.99      4.04 o 
  -9   3   4        3.60        8.55      6.05 o 
  -8   3   4        1.65        0.00      4.85 o 
  -7   3   4       47.09       39.71      3.91 o 
  -6   3   4       22.06       23.46      3.18 o 
  -5   3   4        1.83        0.89      1.45 o 
  -4   3   4       18.43       25.12      1.61 o 
  -3   3   4       69.44       76.00      2.14 o 
  -2   3   4      486.81      477.37      7.97 o 
  -1   3   4      149.97      146.35      3.76 o 
   0   3   4     2455.17     2416.08     32.29 o 
   1   3   4      409.42      455.33      8.83 o 
   2   3   4      117.12       91.09      3.70 o 
   3   3   4       47.49       46.81      3.25 o 
   4   3   4       28.85       25.75     13.29 o 
   5   3   4       16.98       15.10      6.25 o 
   6   3   4       38.15       11.77      5.47 o 
  -9   4   4        0.14        3.10      5.62 o 
  -8   4   4        2.27        0.00      4.43 o 
  -7   4   4       12.67       13.46      3.02 o 
  -6   4   4       38.62       35.74      4.27 o 
  -5   4   4        3.44        1.38      2.52 o 
  -4   4   4      303.72      317.30      5.56 o 
  -3   4   4      465.67      478.87      7.90 o 
  -2   4   4       71.34       64.49      2.48 o 
  -1   4   4      231.25      264.76      5.21 o 
   0   4   4       33.53       31.01      3.18 o 
   1   4   4        2.93        3.63      1.47 o 
   2   4   4       25.76       44.43      3.47 o 
   3   4   4        0.14        0.00      1.54 o 
   4   4   4       35.18       33.94      3.30 o 
   5   4   4        1.62        2.26      5.55 o 
   6   4   4      204.03      184.80     14.56 o 
  -9   5   4        4.56        5.71     10.59 o 
  -8   5   4       12.91       11.75      3.59 o 
  -7   5   4        2.70        3.63      2.46 o 
  -6   5   4       46.28       49.93      3.23 o 
  -5   5   4        0.43        0.00      1.56 o 
  -4   5   4       21.82       20.15      1.87 o 
  -3   5   4      149.92      158.55      3.08 o 
  -2   5   4       71.51       78.25      3.21 o 
  -1   5   4     1164.15     1255.63     15.85 o 
   0   5   4      775.52      839.28     11.14 o 
   1   5   4      364.78      393.24      8.33 o 
   2   5   4       63.26       69.27      3.55 o 
   3   5   4       58.29       67.18      4.44 o 
   4   5   4       64.05       67.67      4.14 o 
   5   5   4      147.59      146.37     12.59 o 
   6   5   4        0.09        0.00      5.88 o 
  -9   6   4        2.32        0.78      5.64 o 
  -8   6   4        1.65        1.84      2.78 o 
  -7   6   4       42.88       37.69      4.09 o 
  -6   6   4       32.22       34.23      2.97 o 
  -5   6   4      111.89      119.62      4.33 o 
  -4   6   4       90.97       91.33      3.61 o 
  -3   6   4      484.94      487.42      9.98 o 
  -2   6   4      243.29      238.06      4.60 o 
  -1   6   4        0.75        0.99      1.18 o 
   0   6   4      447.19      462.96      7.20 o 
   1   6   4      120.33      116.78      4.38 o 
   2   6   4       19.83       23.54      4.08 o 
   3   6   4      252.88      239.93      8.39 o 
   4   6   4        7.17        7.20      2.36 o 
   5   6   4       15.78       15.84      6.58 o 
   6   6   4      109.63      121.69     13.04 o 
  -8   7   4        5.88        7.69      3.44 o 
  -7   7   4       56.78       49.88      6.11 o 
  -6   7   4      194.72      203.26      5.90 o 
  -5   7   4       45.55       46.97      3.14 o 
  -4   7   4        7.67        3.98      3.88 o 
  -3   7   4      154.59      151.82      3.91 o 
  -2   7   4      161.71      161.85      3.82 o 
  -1   7   4       21.10       38.61      3.18 o 
   0   7   4       38.91       34.67      1.91 o 
   1   7   4      373.62      408.01     12.46 o 
   2   7   4        0.48        0.00      1.61 o 
   3   7   4      769.29      781.24     30.15 o 
   4   7   4        6.22        8.63      2.52 o 
   5   7   4       81.03       91.84      6.30 o 
   6   7   4        0.03        0.00      5.18 o 
  -8   8   4       15.44       12.47      3.68 o 
  -7   8   4      145.08      157.73      7.80 o 
  -6   8   4       20.95       20.33      2.67 o 
  -5   8   4      128.63      135.77      4.66 o 
  -4   8   4        0.00        0.43      1.73 o 
  -3   8   4      116.52      125.41      3.65 o 
  -2   8   4        0.04        2.58      1.17 o 
  -1   8   4       46.87       47.79      2.33 o 
   0   8   4       15.34        9.27      2.06 o 
   1   8   4       21.54       24.85      2.66 o 
   2   8   4        2.73        1.27      1.74 o 
   3   8   4       39.39       37.75      5.56 o 
   4   8   4      252.86      250.87     10.82 o 
   5   8   4        4.82        5.76      3.26 o 
   6   8   4        0.03        6.79      6.42 o 
  -8   9   4      124.10      124.38      6.87 o 
  -7   9   4       21.26       20.58      3.69 o 
  -6   9   4       34.68       36.73      3.72 o 
  -5   9   4        2.13        5.68      1.95 o 
  -4   9   4        0.04        0.00      1.46 o 
  -3   9   4       15.88       15.56      2.08 o 
  -2   9   4      313.82      320.97      5.73 o 
  -1   9   4      203.59      206.68      4.31 o 
   0   9   4      137.21      133.28      3.72 o 
   1   9   4      285.47      268.80      9.92 o 
   2   9   4       35.29       40.62      5.06 o 
   3   9   4       25.08       19.03      4.93 o 
   4   9   4       10.21        3.24      2.92 o 
   5   9   4       43.59       36.90      4.94 o 
   6   9   4       14.20       28.71      8.72 o 
  -8  10   4       55.58       45.66      5.09 o 
  -7  10   4        0.56        1.83      2.72 o 
  -6  10   4       22.84       30.39      3.94 o 
  -5  10   4        1.40        0.00      1.70 o 
  -4  10   4        6.84        5.58      1.96 o 
  -3  10   4        2.26        3.34      1.22 o 
  -2  10   4       23.51       24.25      2.55 o 
  -1  10   4       71.97       82.70      2.87 o 
   0  10   4        1.12        2.29      1.59 o 
   1  10   4      163.00      171.30      7.67 o 
   2  10   4        0.24        0.00      2.31 o 
   3  10   4      357.15      341.50      8.85 o 
   4  10   4      196.31      195.39     10.22 o 
   5  10   4       17.52       24.38     10.28 o 
   6  10   4       14.72       18.92      7.94 o 
   7  10   4        9.99       22.83      8.93 o 
  -8  11   4       23.99       20.52      4.10 o 
  -7  11   4       63.16       61.63      6.75 o 
  -6  11   4        8.76        8.34      2.39 o 
  -5  11   4       39.14       39.89      3.21 o 
  -4  11   4        7.48        5.24      1.89 o 
  -3  11   4      113.91      114.94      3.63 o 
  -2  11   4       71.14       75.05      3.85 o 
  -1  11   4       15.97       20.87      1.84 o 
   0  11   4      544.01      528.79      9.25 o 
   1  11   4       34.50       38.20      3.78 o 
   2  11   4       33.75       40.41      3.78 o 
   3  11   4        0.00        3.50      2.13 o 
   4  11   4        6.75        2.95      3.11 o 
   5  11   4        7.85        5.58      3.38 o 
   6  11   4        6.30       10.20      7.20 o 
  -8  12   4       14.87       14.59      3.84 o 
  -7  12   4       29.49       30.96      3.56 o 
  -6  12   4       11.80        6.04      2.95 o 
  -5  12   4       18.66       13.09      4.09 o 
  -4  12   4       51.43       46.02      3.30 o 
  -3  12   4       33.86       41.32      2.81 o 
  -2  12   4       59.06       57.46      2.85 o 
  -1  12   4      111.54      109.65      3.43 o 
   0  12   4       46.73       53.26      4.52 o 
   1  12   4      201.43      193.83      6.60 o 
   2  12   4      105.63      110.63      6.45 o 
   3  12   4        0.49        0.68      2.05 o 
   4  12   4        6.92       10.94      3.63 o 
   5  12   4       18.05       29.60      5.12 o 
   6  12   4       16.13       25.94      8.37 o 
  -7  13   4        5.14        2.22      2.39 o 
  -6  13   4        1.93        6.25      3.29 o 
  -5  13   4      102.81      100.40      6.10 o 
  -4  13   4      123.16      116.19      4.62 o 
  -3  13   4        0.53        1.09      1.56 o 
  -2  13   4      358.65      344.40      6.54 o 
  -1  13   4       16.85       18.64      1.97 o 
   0  13   4      117.76      121.96      4.40 o 
   1  13   4      312.48      302.62      8.50 o 
   2  13   4       18.95       15.48      2.87 o 
   3  13   4        0.58        1.66      2.32 o 
   4  13   4       52.22       57.30      5.96 o 
   5  13   4        4.18        1.34      7.61 o 
   6  13   4       35.63       49.97      6.63 o 
  -7  14   4        0.17        5.28      2.33 o 
  -6  14   4        4.18        2.84      2.19 o 
  -5  14   4        1.66        5.01      2.13 o 
  -4  14   4        0.25        0.00      2.51 o 
  -3  14   4        4.19        5.41      1.85 o 
  -2  14   4       77.62       70.63      3.21 o 
  -1  14   4        9.23        7.65      1.68 o 
   0  14   4        4.16        4.60      1.84 o 
   1  14   4        2.07        2.35      1.69 o 
   2  14   4       18.93       22.91      3.19 o 
   3  14   4      137.34      140.84     13.43 o 
   4  14   4        3.05        3.18      4.26 o 
   5  14   4       16.71        9.07      4.24 o 
  -7  15   4        1.63        4.43      2.56 o 
  -6  15   4        0.87        0.86      2.18 o 
  -5  15   4       18.02       13.82      2.81 o 
  -4  15   4       96.05       84.57      4.75 o 
  -3  15   4       31.36       28.65      2.68 o 
  -2  15   4      196.51      175.17      4.77 o 
  -1  15   4       76.79       79.67      3.88 o 
   0  15   4      219.62      235.15      6.94 o 
   1  15   4      130.54      129.74      4.76 o 
   2  15   4       29.35       29.25      2.81 o 
   3  15   4        1.51        5.30      3.29 o 
   4  15   4       16.41       13.89      4.14 o 
   5  15   4       21.18       14.89      5.55 o 
  -6  16   4        1.85        1.05      2.19 o 
  -5  16   4       44.65       58.86      4.08 o 
  -4  16   4        3.92        4.19      2.18 o 
  -3  16   4       37.75       40.85      4.26 o 
  -2  16   4       45.70       35.47      4.43 o 
  -1  16   4       33.48       33.11      3.00 o 
   0  16   4       92.52       84.34      4.11 o 
   1  16   4        3.71        2.20      1.83 o 
   2  16   4        0.94        2.69      1.85 o 
   3  16   4        0.81        2.06      3.33 o 
   4  16   4       83.64      101.72     11.09 o 
   5  16   4        5.41        9.67      4.52 o 
  -6  17   4        0.11        0.27      2.34 o 
  -5  17   4        0.00        0.56      2.07 o 
  -4  17   4        3.81        2.50      1.95 o 
  -3  17   4        0.00        0.85      1.66 o 
  -2  17   4       16.34       16.61      2.35 o 
  -1  17   4       29.47       27.95      4.27 o 
   0  17   4       97.99       87.92      4.30 o 
   1  17   4        2.04        3.13      2.30 o 
   2  17   4      104.34      104.99      7.23 o 
   3  17   4       16.28       12.68      4.26 o 
   4  17   4        0.10        0.96      3.70 o 
  -5  18   4        0.10        1.40      2.12 o 
  -4  18   4        0.49        0.00      1.97 o 
  -3  18   4        8.25        4.70      1.95 o 
  -2  18   4       13.93        9.73      3.30 o 
  -1  18   4        2.35        1.46      1.83 o 
   0  18   4        4.50        8.99      3.16 o 
   1  18   4        7.46        7.20      2.21 o 
   2  18   4        5.50        6.24      2.90 o 
   3  18   4        0.11        4.01      3.54 o 
   4  18   4       26.65       37.35      6.08 o 
  -5  19   4        0.23        2.09      2.41 o 
  -4  19   4        9.02        6.62      2.40 o 
  -3  19   4        8.94       11.23      2.45 o 
  -2  19   4       12.75       12.96      4.15 o 
  -1  19   4       65.95       72.07      4.28 o 
   0  19   4       22.27       23.87      2.97 o 
   1  19   4        0.95        5.06      2.14 o 
   2  19   4        3.28        6.71      4.53 o 
   3  19   4        0.00        3.04      3.66 o 
  -4  20   4        0.32        3.19      2.43 o 
  -3  20   4        0.68        0.00      2.21 o 
  -2  20   4        3.03        4.47      2.52 o 
  -1  20   4       18.50       17.82      3.12 o 
   0  20   4        9.66        7.45      3.74 o 
   1  20   4        1.55        1.79      2.75 o 
   2  20   4       13.63       14.00      4.67 o 
  -3  21   4        4.47        3.10      2.69 o 
  -2  21   4        4.11        7.99      3.20 o 
  -1  21   4        0.21        0.25      2.24 o 
   0  21   4        0.96        0.00      2.07 o 
   1  21   4        0.01        0.64      2.78 o 
  -1  22   4        0.38        1.36      2.80 o 
  -9   1   5        7.91        8.24      6.43 o 
  -8   1   5       13.37       19.91      6.23 o 
  -7   1   5        1.52        5.71      4.93 o 
  -6   1   5       74.67       69.09      7.27 o 
  -5   1   5       23.59       28.37      2.86 o 
  -4   1   5       41.59       38.02      1.93 o 
  -3   1   5       25.34       23.38      2.85 o 
  -2   1   5      660.61      638.54     10.26 o 
  -1   1   5      151.54      193.92      4.85 o 
   0   1   5        6.30        6.89      1.68 o 
   1   1   5      203.51      192.35      8.74 o 
   2   1   5        5.08        7.88      3.85 o 
   3   1   5       66.02       78.10      6.92 o 
   4   1   5        1.92        0.00      4.24 o 
   5   1   5       41.51       41.35     17.18 o 
  -9   2   5        6.92       18.84      6.85 o 
  -8   2   5        0.26        0.21      6.19 o 
  -7   2   5        9.79        3.67      5.06 o 
  -6   2   5       16.35       14.26      2.96 o 
  -5   2   5       55.30       60.78      4.87 o 
  -4   2   5       22.14       25.75      1.76 o 
  -3   2   5      403.76      435.78      7.69 o 
  -2   2   5      309.77      344.19      6.99 o 
  -1   2   5      158.22      178.22      4.65 o 
   0   2   5      508.35      574.34     16.51 o 
   1   2   5      123.10      113.76      4.25 o 
   2   2   5        1.28        5.18      3.64 o 
   3   2   5      267.90      267.14     10.92 o 
   4   2   5      248.49      232.60     10.64 o 
   5   2   5      206.94       82.98      9.67 o 
  -9   3   5        0.51        0.00      7.16 o 
  -8   3   5        4.25       11.75      5.63 o 
  -7   3   5        5.86        8.70      7.40 o 
  -6   3   5        0.10        3.49      4.53 o 
  -5   3   5      167.94      180.43      5.21 o 
  -4   3   5       11.12        9.41      1.32 o 
  -3   3   5       22.95       31.00      2.21 o 
  -2   3   5      150.71      174.13      5.65 o 
  -1   3   5       57.65       63.56      3.07 o 
   0   3   5      157.73      164.38      5.30 o 
   1   3   5        1.21        1.38      1.53 o 
   2   3   5       70.82       73.96      6.38 o 
   3   3   5       95.51       99.65     17.34 o 
   4   3   5       34.78       43.70      7.80 o 
   5   3   5        1.30        6.99      6.13 o 
  -8   4   5        1.34        0.51      5.37 o 
  -7   4   5        1.54        1.53      2.52 o 
  -6   4   5       13.09        9.65      2.72 o 
  -5   4   5       45.65       46.12      3.14 o 
  -4   4   5       46.95       55.70      3.90 o 
  -3   4   5       15.89       13.98      1.83 o 
  -2   4   5       23.96       27.77      3.18 o 
  -1   4   5       34.53       33.35      3.73 o 
   0   4   5      215.34      235.60      6.48 o 
   1   4   5        1.50        0.57      3.81 o 
   2   4   5       21.58       27.93      2.81 o 
   3   4   5       40.36       34.99      5.31 o 
   4   4   5       26.26       35.75     10.26 o 
   5   4   5      266.63      295.17     18.31 o 
   6   4   5        2.20       13.08      7.69 o 
  -8   5   5        3.46        9.18      5.83 o 
  -7   5   5       12.71       13.68      3.12 o 
  -6   5   5       15.69       13.44      4.68 o 
  -5   5   5        0.04        0.01      1.63 o 
  -4   5   5       11.88        8.90      1.82 o 
  -3   5   5      170.50      192.88      4.56 o 
  -2   5   5      212.85      225.19      5.61 o 
  -1   5   5      117.29      125.97      3.77 o 
   0   5   5       71.25       61.50      7.51 o 
   1   5   5      629.10      621.02     11.99 o 
   2   5   5      254.30      232.75      6.79 o 
   3   5   5       16.78       15.54      4.31 o 
   4   5   5       42.83       23.50     20.22 o 
   5   5   5        0.00        5.55      6.25 o 
   6   5   5       20.48       22.75      8.64 o 
  -8   6   5        0.73        1.25      5.40 o 
  -7   6   5        0.30        2.47      3.37 o 
  -6   6   5       16.62       19.40      4.68 o 
  -5   6   5        8.91        7.48      2.31 o 
  -4   6   5       26.19       25.81      2.58 o 
  -3   6   5       15.61       16.82      2.08 o 
  -2   6   5       64.74       63.89      3.00 o 
  -1   6   5       24.97       30.62      2.29 o 
   0   6   5        1.02        1.97      1.82 o 
   1   6   5       35.76       40.14      5.22 o 
   2   6   5        2.51        6.06      2.39 o 
   3   6   5       36.11       36.17      5.20 o 
   4   6   5      319.11      360.95     19.99 o 
   5   6   5       11.67       12.67      7.82 o 
   6   6   5       17.49       13.82      7.45 o 
  -8   7   5        0.09        2.98      3.10 o 
  -7   7   5        6.09        5.35      6.33 o 
  -6   7   5        0.76        0.94      1.89 o 
  -5   7   5        3.47        6.40      2.00 o 
  -4   7   5       46.90       42.64      2.98 o 
  -3   7   5       58.81       61.21      2.96 o 
  -2   7   5      372.84      373.96      6.42 o 
  -1   7   5      377.33      352.06      6.73 o 
   0   7   5        1.98        0.25      2.15 o 
   1   7   5      202.18      189.06      7.44 o 
   2   7   5      166.63      164.26      5.95 o 
   3   7   5        3.45        1.93      2.92 o 
   4   7   5       20.89       13.75      4.46 o 
   5   7   5       19.31       36.20      9.63 o 
   6   7   5        5.41        6.66      7.16 o 
  -8   8   5       35.01       40.48      4.86 o 
  -7   8   5        6.23        3.54      2.90 o 
  -6   8   5        0.17        1.30      1.82 o 
  -5   8   5       18.74       22.06      2.67 o 
  -4   8   5        8.59        9.69      2.07 o 
  -3   8   5      115.14      120.07      3.80 o 
  -2   8   5        0.01        0.46      1.63 o 
  -1   8   5       32.42       31.42      3.65 o 
   0   8   5       13.07       17.56      2.68 o 
   1   8   5        2.10        0.00      2.28 o 
   2   8   5       48.89       46.86      7.08 o 
   3   8   5      174.54      196.79      6.88 o 
   4   8   5      114.91      117.24     15.45 o 
   5   8   5      120.03      118.85     13.95 o 
   6   8   5        4.73        9.79      8.06 o 
  -8   9   5        3.98        3.74      3.45 o 
  -7   9   5       41.02       38.77      5.30 o 
  -6   9   5       27.81       27.05      3.81 o 
  -5   9   5       18.14       15.89      2.44 o 
  -4   9   5       22.33       19.46      2.50 o 
  -3   9   5        0.04        0.07      1.38 o 
  -2   9   5      103.53      103.67      3.39 o 
  -1   9   5        1.31        1.06      2.47 o 
   0   9   5       94.25      108.08      5.72 o 
   1   9   5      632.98      652.29     15.15 o 
   2   9   5       36.24       34.40      4.41 o 
   3   9   5       31.13       38.50      3.85 o 
   4   9   5       18.31       30.28      8.56 o 
   5   9   5       65.58       78.95     12.14 o 
   6   9   5        4.72        5.43      7.49 o 
  -8  10   5       28.60       25.70      4.35 o 
  -7  10   5        0.28        0.87      2.63 o 
  -6  10   5       25.59       21.81      3.36 o 
  -5  10   5        0.49        1.80      1.92 o 
  -4  10   5        0.59        2.62      1.69 o 
  -3  10   5       41.33       36.28      2.81 o 
  -2  10   5       15.34       17.20      1.93 o 
  -1  10   5       24.88       25.40      2.48 o 
   0  10   5       76.48       77.40      4.64 o 
   1  10   5      328.16      316.14      8.70 o 
   2  10   5        7.03       10.45      2.74 o 
   3  10   5       87.00       97.75      7.97 o 
   4  10   5        2.55       15.43      7.65 o 
   5  10   5       20.87       25.55      8.72 o 
   6  10   5        5.52        6.38      8.10 o 
  -7  11   5       17.16       18.21      3.76 o 
  -6  11   5       19.84       23.41      3.22 o 
  -5  11   5       10.87        9.01      2.35 o 
  -4  11   5      173.01      170.58      5.37 o 
  -3  11   5      115.08      118.85      3.92 o 
  -2  11   5      167.57      164.34      4.40 o 
  -1  11   5      172.30      147.13      8.50 o 
   0  11   5        0.74        1.13      2.15 o 
   1  11   5        1.60        2.02      2.21 o 
   2  11   5      190.45      186.05      6.79 o 
   3  11   5        2.89        1.15      2.31 o 
   4  11   5       25.03       25.55      4.55 o 
   5  11   5        0.19        3.33      6.50 o 
   6  11   5       11.84       27.69     10.12 o 
  -7  12   5        3.11        3.07      2.41 o 
  -6  12   5       20.27       25.87      3.14 o 
  -5  12   5        8.06        4.76      2.11 o 
  -4  12   5       46.96       50.15      4.85 o 
  -3  12   5        2.07        3.67      1.82 o 
  -2  12   5        3.35        4.25      2.05 o 
  -1  12   5       43.94       51.58      3.34 o 
   0  12   5        3.30        1.17      1.58 o 
   1  12   5      228.71      218.28      7.68 o 
   2  12   5      199.33      199.64      7.24 o 
   3  12   5       59.10       44.45      8.59 o 
   4  12   5       20.28       22.74      4.69 o 
   5  12   5       26.88       33.61      9.75 o 
  -7  13   5        3.16        6.10      2.59 o 
  -6  13   5       21.57       11.26      2.72 o 
  -5  13   5       41.09       47.60      5.82 o 
  -4  13   5       59.64       57.43      3.73 o 
  -3  13   5       15.39       11.13      2.14 o 
  -2  13   5       70.03       70.08      3.81 o 
  -1  13   5        3.14        1.64      2.01 o 
   0  13   5       19.42       19.60      2.50 o 
   1  13   5       12.83       13.55      3.07 o 
   2  13   5       21.97       27.25      3.58 o 
   3  13   5       68.07       56.47     11.31 o 
   4  13   5        1.53        7.06      3.97 o 
   5  13   5        3.00       11.81      7.78 o 
  -7  14   5        0.99        1.55      2.51 o 
  -6  14   5        0.37        4.38      2.41 o 
  -5  14   5        1.30        2.03      1.96 o 
  -4  14   5       39.43       33.39      3.16 o 
  -3  14   5       79.98       78.85      3.84 o 
  -2  14   5      209.25      201.94      5.96 o 
  -1  14   5       37.59       37.88      3.13 o 
   0  14   5       86.13       82.42      4.07 o 
   1  14   5       10.51       15.10      4.78 o 
   2  14   5       50.74       56.12      4.65 o 
   3  14   5       12.11       15.45      4.30 o 
   4  14   5       17.28       27.46      6.75 o 
   5  14   5        1.27        7.49      7.65 o 
  -6  15   5        1.00        1.38      2.36 o 
  -5  15   5        0.75        1.05      2.11 o 
  -4  15   5       29.88       33.31      3.48 o 
  -3  15   5        2.18        2.30      1.97 o 
  -2  15   5       33.53       31.04      3.01 o 
  -1  15   5       91.35      110.17      5.93 o 
   0  15   5        8.96        7.98      2.97 o 
   1  15   5       19.61       21.91      2.82 o 
   2  15   5       53.59       55.28      4.71 o 
   3  15   5        1.44        3.58      4.24 o 
   4  15   5       41.94       51.70      9.83 o 
  -6  16   5        1.27        1.95      2.50 o 
  -5  16   5        0.88        6.57      2.36 o 
  -4  16   5       13.22       11.14      2.74 o 
  -3  16   5        9.83        7.56      2.40 o 
  -2  16   5        6.85        6.90      2.17 o 
  -1  16   5       14.36       15.99      2.56 o 
   0  16   5        4.45        0.57      2.22 o 
   1  16   5        8.09        8.04      2.24 o 
   2  16   5        0.65        0.00      1.82 o 
   3  16   5        8.92        7.37      3.82 o 
   4  16   5        6.16        9.59      4.96 o 
  -5  17   5        0.47        0.20      2.11 o 
  -4  17   5        1.74        4.09      4.24 o 
  -3  17   5        9.59        9.04      2.90 o 
  -2  17   5       42.44       51.92      6.36 o 
  -1  17   5       36.13       42.01      3.54 o 
   0  17   5        3.20        5.97      2.20 o 
   1  17   5       11.61        8.95      2.49 o 
   2  17   5        0.01        5.36      2.33 o 
   3  17   5        1.12        5.27      4.01 o 
  -5  18   5        0.98        0.00      4.48 o 
  -4  18   5        0.32        0.66      2.78 o 
  -3  18   5       13.55       13.11      3.04 o 
  -2  18   5       34.17       29.82      3.52 o 
  -1  18   5       10.85       11.43      4.22 o 
   0  18   5        0.06        0.72      1.97 o 
   1  18   5        0.82        1.41      2.15 o 
   2  18   5        0.33        4.67      2.81 o 
   3  18   5        0.19        0.00      3.22 o 
  -4  19   5        4.08        6.68      3.23 o 
  -3  19   5        0.02        1.83      2.36 o 
  -2  19   5        0.79        1.09      2.20 o 
  -1  19   5        7.22        6.16      2.42 o 
   0  19   5       39.51       39.89      3.67 o 
   1  19   5       20.93       22.11      3.17 o 
   2  19   5       19.73       34.68      7.24 o 
  -3  20   5        7.77        6.25      2.83 o 
  -2  20   5        6.55       12.06      3.10 o 
  -1  20   5        0.40        1.35      2.15 o 
   0  20   5        2.62        2.24      2.24 o 
   1  20   5        0.54        3.18      2.49 o 
  -8   0   6        7.05       14.11      8.80 o 
  -7   0   6       80.75       74.87     11.97 o 
  -6   0   6        0.29        0.00      6.66 o 
  -5   0   6       64.23       71.48      3.79 o 
  -4   0   6       19.71       21.89      2.60 o 
  -3   0   6      122.47      137.79     16.37 o 
  -2   0   6       70.10       77.46      5.70 o 
  -1   0   6      149.93      141.64      6.59 o 
   0   0   6       21.42       11.48      5.72 o 
   1   0   6      382.02      397.36     19.17 o 
   2   0   6      502.02      505.92     22.38 o 
   3   0   6      640.94      645.14     26.41 o 
   4   0   6       13.51        5.80      6.87 o 
   5   0   6       15.45        3.33      7.16 o 
  -8   1   6        5.84        0.00      5.27 o 
  -7   1   6        0.88        0.00      4.81 o 
  -6   1   6        8.75        5.41      7.71 o 
  -5   1   6        0.01        2.42      2.08 o 
  -4   1   6      182.84      206.38      4.30 o 
  -3   1   6        9.19       14.74      2.71 o 
  -2   1   6        0.01        0.00      2.18 o 
  -1   1   6        0.39        0.00      2.39 o 
   0   1   6        9.42        4.21      3.61 o 
   1   1   6       16.50       16.84      4.66 o 
   2   1   6        0.48        0.00      7.28 o 
   3   1   6        0.83        4.85      4.84 o 
   4   1   6       64.87       67.25     17.94 o 
   5   1   6        5.21        4.69      5.13 o 
  -8   2   6        3.20       11.91      6.42 o 
  -7   2   6        6.53        0.00      4.86 o 
  -6   2   6        1.82        6.29      4.83 o 
  -5   2   6       10.37        9.20      2.08 o 
  -4   2   6        9.97       12.72      1.63 o 
  -3   2   6       20.93       21.57      2.36 o 
  -2   2   6        9.05       10.09      2.50 o 
  -1   2   6      223.92      224.14     10.90 o 
   0   2   6       92.66       84.84      9.48 o 
   1   2   6       20.05       15.36      4.48 o 
   2   2   6       34.93       25.63      5.30 o 
   3   2   6      232.36      233.21     11.06 o 
   4   2   6       49.95       47.24      6.55 o 
   5   2   6        4.79        3.25      4.84 o 
  -8   3   6        3.97        3.79      8.47 o 
  -7   3   6        0.90        0.59      6.40 o 
  -6   3   6        2.67        3.04      4.45 o 
  -5   3   6       17.39       13.67      2.32 o 
  -4   3   6       75.55       77.49      3.35 o 
  -3   3   6      105.63      115.26      4.10 o 
  -2   3   6        9.40       13.45      2.66 o 
  -1   3   6        4.93        4.58      2.71 o 
   0   3   6       27.23       21.84      4.62 o 
   1   3   6       54.67       55.97      6.10 o 
   2   3   6       25.58       20.56      5.01 o 
   3   3   6        5.69        0.00      3.96 o 
   4   3   6       13.10        9.25      4.92 o 
   5   3   6        0.90        6.13      7.12 o 
  -8   4   6        0.00        2.51      5.43 o 
  -7   4   6        0.03        1.96      4.90 o 
  -6   4   6       10.97       12.16      2.96 o 
  -5   4   6       24.65       27.93      2.82 o 
  -4   4   6       28.06       26.99      4.34 o 
  -3   4   6       71.96       71.77      3.25 o 
  -2   4   6       98.04       96.91      4.20 o 
  -1   4   6       12.33       15.30      5.43 o 
   0   4   6       49.51       49.65      6.05 o 
   1   4   6       14.59       15.84      4.79 o 
   2   4   6      251.06      284.95     11.68 o 
   3   4   6      126.01      121.33      8.63 o 
   4   4   6       31.55       42.37      7.24 o 
   5   4   6        2.30       16.70      8.80 o 
   6   4   6        3.92        3.37      8.19 o 
  -8   5   6        0.07        0.00      5.46 o 
  -7   5   6        3.52        3.75      2.82 o 
  -6   5   6        0.71        0.00      2.14 o 
  -5   5   6        4.59        7.36      2.30 o 
  -4   5   6        0.59        0.00      1.50 o 
  -3   5   6       69.83       75.58      3.37 o 
  -2   5   6       84.15       89.38      8.12 o 
  -1   5   6      176.36      184.03     11.50 o 
   0   5   6       92.61       90.48      4.73 o 
   1   5   6       56.01       62.47      6.36 o 
   2   5   6        1.57        5.75      7.12 o 
   3   5   6        5.84       13.86      4.75 o 
   4   5   6       52.91       61.11      7.06 o 
   5   5   6        0.89       10.78      7.82 o 
   6   5   6        6.05        5.84      9.17 o 
  -8   6   6        0.03        0.00      5.74 o 
  -7   6   6        0.28        0.00      2.49 o 
  -6   6   6        3.75        3.59      2.29 o 
  -5   6   6       18.98       17.14      2.52 o 
  -4   6   6       65.84       64.01      4.52 o 
  -3   6   6       28.55       28.92      2.49 o 
  -2   6   6      277.68      284.72      8.48 o 
  -1   6   6       92.22       90.99      7.54 o 
   0   6   6        6.76        5.58      2.43 o 
   1   6   6      160.76      165.54      8.98 o 
   2   6   6       13.89       13.36      4.54 o 
   3   6   6      554.88      524.67     16.50 o 
   4   6   6        1.96        9.36      4.44 o 
   5   6   6        3.59        5.39      7.24 o 
   6   6   6        5.29        7.45      8.68 o 
  -8   7   6       15.99       15.89      6.37 o 
  -7   7   6        1.57        0.32      5.24 o 
  -6   7   6        5.44        2.45      2.01 o 
  -5   7   6        0.60        2.31      1.88 o 
  -4   7   6        5.17        4.68      2.79 o 
  -3   7   6        1.07        2.57      1.62 o 
  -2   7   6        1.44        0.87      2.03 o 
  -1   7   6       99.99      110.26      5.32 o 
   0   7   6       38.43       39.95      5.46 o 
   1   7   6        1.56        0.70      2.15 o 
   2   7   6        0.85        1.50      3.46 o 
   3   7   6        2.25        9.66      4.31 o 
   4   7   6       65.00       82.84      8.50 o 
   5   7   6       13.14       22.21      8.72 o 
   6   7   6        2.11        2.43      8.47 o 
  -8   8   6        1.28        2.23      3.19 o 
  -7   8   6        0.10        0.85      3.06 o 
  -6   8   6       19.46       25.01      3.09 o 
  -5   8   6       78.63       86.06      4.38 o 
  -4   8   6        6.87       10.10      2.16 o 
  -3   8   6        6.52        4.16      1.73 o 
  -2   8   6       53.85       57.99      3.50 o 
  -1   8   6      210.15      194.23      6.95 o 
   0   8   6      234.33      225.77      7.40 o 
   1   8   6       15.19       16.86      3.16 o 
   2   8   6      328.93      332.79     18.70 o 
   3   8   6       44.78       55.92     10.68 o 
   4   8   6        4.70        4.46      3.97 o 
   5   8   6        1.48        0.00      6.42 o 
  -7   9   6        0.14        0.00      3.51 o 
  -6   9   6       18.95       18.16      2.87 o 
  -5   9   6       25.24       26.28      3.05 o 
  -4   9   6      136.72      162.82      5.37 o 
  -3   9   6       83.65       75.22      3.92 o 
  -2   9   6        5.42        6.46      2.17 o 
  -1   9   6       64.37       59.56      4.62 o 
   0   9   6       34.91       33.27      3.71 o 
   1   9   6      204.38      203.42      7.19 o 
   2   9   6       29.70       39.13      8.50 o 
   3   9   6       31.05       22.13      5.37 o 
   4   9   6        3.67       10.65      7.90 o 
   5   9   6        2.12        3.91      7.69 o 
  -7  10   6       10.05       11.85      3.92 o 
  -6  10   6       23.75       27.11      3.26 o 
  -5  10   6       13.87       17.21      3.39 o 
  -4  10   6        0.78        0.25      1.79 o 
  -3  10   6        0.07        1.88      2.00 o 
  -2  10   6       18.97       23.55      2.66 o 
  -1  10   6        0.48        3.81      3.16 o 
   0  10   6       36.16       32.54      3.68 o 
   1  10   6        0.10        0.00      2.24 o 
   2  10   6      190.15      172.75      6.96 o 
   3  10   6        0.14        3.54      3.85 o 
   4  10   6        9.64       12.05      8.31 o 
   5  10   6        8.62        9.42      8.60 o 
  -7  11   6        4.44        3.88      3.18 o 
  -6  11   6       25.35       20.03      3.07 o 
  -5  11   6        1.58        1.58      2.83 o 
  -4  11   6        0.87        0.71      1.82 o 
  -3  11   6        1.52        0.33      2.12 o 
  -2  11   6       40.91       34.56      3.04 o 
  -1  11   6      165.36      156.91      5.24 o 
   0  11   6       95.08       87.92      7.94 o 
   1  11   6      116.72      115.79      5.86 o 
   2  11   6       15.80       12.31      3.13 o 
   3  11   6        0.83        0.00      3.95 o 
   4  11   6        0.09       16.62      8.23 o 
   5  11   6        0.78        0.00      7.53 o 
  -7  12   6        0.25        5.87      3.16 o 
  -6  12   6        2.65        4.27      2.79 o 
  -5  12   6       38.19       34.39      3.45 o 
  -4  12   6       79.24       68.92      6.50 o 
  -3  12   6        0.00        0.00      1.95 o 
  -2  12   6       33.13       28.93      4.37 o 
  -1  12   6       96.92       96.10      4.39 o 
   0  12   6       43.28       39.77      4.10 o 
   1  12   6       79.92       80.97      5.33 o 
   2  12   6        0.03        1.71      2.59 o 
   3  12   6        1.78        4.47      3.93 o 
   4  12   6        0.12        4.44      7.03 o 
  -6  13   6        2.79        6.33      2.54 o 
  -5  13   6       11.27       15.55      2.90 o 
  -4  13   6       22.34       22.74      3.73 o 
  -3  13   6       13.32        8.90      2.41 o 
  -2  13   6        1.90        0.40      1.74 o 
  -1  13   6      116.15      122.12      4.94 o 
   0  13   6       76.08       82.07      4.81 o 
   1  13   6        0.88        0.00      2.30 o 
   2  13   6        9.25        9.51      3.16 o 
   3  13   6        0.69        8.16      6.15 o 
   4  13   6        4.52        8.19      8.39 o 
  -6  14   6        4.52        5.91      3.06 o 
  -5  14   6        0.39        5.09      2.53 o 
  -4  14   6        2.88        3.59      2.41 o 
  -3  14   6        0.44        3.64      2.12 o 
  -2  14   6        0.07        0.00      1.66 o 
  -1  14   6       19.49       17.08      2.66 o 
   0  14   6       65.94       65.35      4.07 o 
   1  14   6       22.90       17.40      3.40 o 
   2  14   6        6.79        3.86      2.99 o 
   3  14   6        9.07       18.35      8.84 o 
   4  14   6        4.39        6.75      7.94 o 
  -6  15   6        0.01        4.64      2.69 o 
  -5  15   6        4.92        2.46      4.49 o 
  -4  15   6       12.15       14.24      6.66 o 
  -3  15   6        1.56        1.01      2.03 o 
  -2  15   6        1.35        6.75      2.95 o 
  -1  15   6       20.01       20.85      2.89 o 
   0  15   6       23.96       30.30      3.19 o 
   1  15   6        1.53        1.03      2.19 o 
   2  15   6        1.15        3.84      2.95 o 
   3  15   6       30.08       43.87      6.31 o 
  -5  16   6       12.39        9.64      3.16 o 
  -4  16   6       23.61       25.68      3.71 o 
  -3  16   6        8.42        3.52      2.89 o 
  -2  16   6       26.02       26.55      4.09 o 
  -1  16   6       20.20       24.69      3.18 o 
   0  16   6        2.31        0.00      1.93 o 
   1  16   6       12.89       12.28      2.69 o 
   2  16   6       15.47       24.75      4.09 o 
   3  16   6        0.90        1.81      5.57 o 
  -4  17   6        5.69        7.78      2.65 o 
  -3  17   6        4.69        4.27      2.47 o 
  -2  17   6        0.84        0.98      2.47 o 
  -1  17   6        8.45        9.36      3.35 o 
   0  17   6        4.30        7.55      2.50 o 
   1  17   6        3.36        6.19      2.43 o 
   2  17   6        4.02        8.04      2.63 o 
  -3  18   6        3.98        3.69      2.71 o 
  -2  18   6        0.03        0.91      2.73 o 
  -1  18   6        1.06        4.08      2.24 o 
   0  18   6        0.63        0.74      2.23 o 
   1  18   6        0.05        4.85      3.15 o 
  -2  19   6        4.89        4.56      2.72 o 
  -1  19   6        8.32        9.81      2.97 o 
   0  19   6        4.59        5.42      2.56 o 
  -8   1   7        1.66        0.00      6.10 o 
  -7   1   7        5.13        7.93      6.05 o 
  -6   1   7       21.94       23.98      6.17 o 
  -5   1   7       18.57       11.83      3.56 o 
  -4   1   7        4.45        2.88      1.45 o 
  -3   1   7       14.82       17.15      3.17 o 
  -2   1   7       44.55       49.03      5.67 o 
  -1   1   7        0.19        2.45      3.69 o 
   0   1   7       17.96       21.27      4.92 o 
   1   1   7       15.81        3.81      4.51 o 
   2   1   7       61.27       41.60      6.56 o 
   3   1   7        4.16        4.30      4.84 o 
   4   1   7       36.27       31.79      9.34 o 
   5   1   7        0.82        8.29      5.64 o 
  -8   2   7        0.01        0.00     10.37 o 
  -7   2   7        5.66        4.05      5.66 o 
  -6   2   7        3.37        0.61      5.11 o 
  -5   2   7       64.10       83.75      4.21 o 
  -4   2   7       13.21       11.84      2.25 o 
  -3   2   7        0.66        0.00      2.91 o 
  -2   2   7        7.27       11.35      3.29 o 
  -1   2   7        0.03        0.00      3.54 o 
   0   2   7      261.03      254.28     15.30 o 
   1   2   7      551.91      526.86     16.61 o 
   2   2   7      112.09      127.66      9.16 o 
   3   2   7       63.68       61.97      8.35 o 
   4   2   7        9.96       23.11     12.65 o 
   5   2   7        0.16        0.00      4.94 o 
  -8   3   7        0.83        0.43      5.81 o 
  -7   3   7        3.57        0.00      5.36 o 
  -6   3   7        2.66        2.28      5.34 o 
  -5   3   7        3.51        5.98      4.09 o 
  -4   3   7        2.24        1.22      1.71 o 
  -3   3   7      102.98      106.28      5.95 o 
  -2   3   7        6.25        6.03      3.03 o 
  -1   3   7      211.37      210.83     10.07 o 
   0   3   7       13.29       18.91      4.95 o 
   1   3   7        0.35        1.65      4.44 o 
   2   3   7       85.16       77.00      8.37 o 
   3   3   7        0.43        0.89      4.73 o 
   4   3   7        4.89        9.74      6.42 o 
   5   3   7       14.47       15.30      9.34 o 
  -8   4   7        0.42        0.78     10.43 o 
  -7   4   7        0.05        0.00      5.22 o 
  -6   4   7       22.85       34.44      4.02 o 
  -5   4   7       15.44       14.53      2.63 o 
  -4   4   7       33.47       30.49      4.02 o 
  -3   4   7      105.05      104.97      5.08 o 
  -2   4   7       25.13       18.96      4.82 o 
  -1   4   7       16.26        8.23      4.19 o 
   0   4   7       16.22       12.99      4.63 o 
   1   4   7      418.95      394.65     14.54 o 
   2   4   7       84.66       64.55      7.98 o 
   3   4   7        0.19        4.93      4.60 o 
   4   4   7       39.14       53.24     10.26 o 
   5   4   7        0.16        0.86      7.69 o 
  -8   5   7        0.21        0.00      8.93 o 
  -7   5   7        5.14       14.04     15.34 o 
  -6   5   7       16.97       17.86      4.14 o 
  -5   5   7       23.78       28.47      3.09 o 
  -4   5   7       32.74       41.41      4.31 o 
  -3   5   7       58.25       71.53      4.01 o 
  -2   5   7      132.39      134.58      6.32 o 
  -1   5   7        0.63        0.00      3.69 o 
   0   5   7       82.76       75.82      7.20 o 
   1   5   7        3.14        5.62      4.25 o 
   2   5   7       13.72       10.30      4.64 o 
   3   5   7        2.67        1.65      4.35 o 
   4   5   7       10.17       20.04      5.69 o 
   5   5   7        2.43        9.91      8.43 o 
  -7   6   7       19.55       14.41      5.99 o 
  -6   6   7       22.09       23.95      5.31 o 
  -5   6   7        3.15        4.55      2.18 o 
  -4   6   7        0.31        1.12      2.16 o 
  -3   6   7        7.34        4.03      2.05 o 
  -2   6   7        9.43        5.40      3.20 o 
  -1   6   7      133.56      117.75      8.05 o 
   0   6   7      143.13      142.36      8.82 o 
   1   6   7       18.06       16.22      4.88 o 
   2   6   7       14.31        5.58      4.37 o 
   3   6   7        0.54        4.26      4.44 o 
   4   6   7        0.01        0.00      4.57 o 
   5   6   7        0.32       13.66      9.71 o 
  -7   7   7        0.01        3.40      2.97 o 
  -6   7   7        0.37        0.00      2.30 o 
  -5   7   7        9.80       12.33      3.24 o 
  -4   7   7       27.02       29.39      3.43 o 
  -3   7   7       72.82       76.16      4.04 o 
  -2   7   7       11.68       13.06      3.15 o 
  -1   7   7       39.81       40.35      8.23 o 
   0   7   7        2.01        0.00      3.43 o 
   1   7   7       84.01       85.60      7.73 o 
   2   7   7       40.02       39.19      6.17 o 
   3   7   7        0.01        0.23      4.34 o 
   4   7   7        3.69        0.00      7.28 o 
   5   7   7        4.08       15.18      9.59 o 
  -7   8   7        1.25        0.00      2.67 o 
  -6   8   7        8.22        7.38      2.78 o 
  -5   8   7        0.03        2.07      2.27 o 
  -4   8   7       91.38       88.68      4.98 o 
  -3   8   7       13.01       12.35      2.43 o 
  -2   8   7       18.61       19.65      2.76 o 
  -1   8   7        6.38        1.52      2.62 o 
   0   8   7       45.36       54.92      9.61 o 
   1   8   7       53.20       47.06      6.39 o 
   2   8   7        7.65        9.11      4.60 o 
   3   8   7        6.90        8.54      4.64 o 
   4   8   7        0.62        6.87      8.60 o 
  -7   9   7        0.47        3.07      3.22 o 
  -6   9   7       19.98       17.52      3.35 o 
  -5   9   7        0.48        2.92      2.65 o 
  -4   9   7        0.31        0.00      1.95 o 
  -3   9   7        4.85        7.09      2.23 o 
  -2   9   7       77.08       78.86      4.97 o 
  -1   9   7       24.34       21.31      3.61 o 
   0   9   7        0.44        0.00      3.52 o 
   1   9   7       83.57       68.66     11.81 o 
   2   9   7       13.50       14.03      4.89 o 
   3   9   7        0.01        4.90      8.54 o 
   4   9   7        0.33       13.82      8.97 o 
  -7  10   7       17.65       12.20      3.87 o 
  -6  10   7       14.28       10.27      2.88 o 
  -5  10   7        0.52        0.15      2.06 o 
  -4  10   7       21.41       23.40      3.31 o 
  -3  10   7        7.03        2.85      2.10 o 
  -2  10   7       68.29       69.55      4.13 o 
  -1  10   7       39.66       33.89      4.10 o 
   0  10   7      111.86      110.66      6.08 o 
   1  10   7       10.87       21.23      5.25 o 
   2  10   7       14.31        7.10      4.36 o 
   3  10   7       19.22       12.49      4.93 o 
   4  10   7        3.54        0.29      7.98 o 
  -6  11   7        6.97       13.85      4.35 o 
  -5  11   7        1.89        5.09      4.62 o 
  -4  11   7        1.27        1.06      3.46 o 
  -3  11   7       12.36       14.69      3.07 o 
  -2  11   7       16.65       19.35      2.79 o 
  -1  11   7       72.71       72.86      4.23 o 
   0  11   7       50.58       52.26      5.26 o 
   1  11   7        1.84        5.88      6.05 o 
   2  11   7        6.21        1.48      4.04 o 
   3  11   7       10.02        7.77      4.99 o 
   4  11   7        0.23        2.51      8.23 o 
  -6  12   7        1.06        3.56      2.82 o 
  -5  12   7        2.39        2.50      2.53 o 
  -4  12   7        1.18        3.81      3.96 o 
  -3  12   7        5.66       10.61      3.50 o 
  -2  12   7       10.66        9.22      2.38 o 
  -1  12   7       11.80       13.87      2.56 o 
   0  12   7      108.41      108.07      8.32 o 
   1  12   7        9.62       10.53      6.66 o 
   2  12   7        7.03       10.79      5.08 o 
   3  12   7        0.95        2.73      4.52 o 
  -6  13   7        1.50        2.29      2.85 o 
  -5  13   7        1.60        3.09      2.68 o 
  -4  13   7        0.84        3.28      3.36 o 
  -3  13   7       33.06       30.42      4.87 o 
  -2  13   7        0.35        0.00      1.86 o 
  -1  13   7       22.87       21.33      4.70 o 
   0  13   7       16.70       22.21      4.41 o 
   1  13   7        1.56        2.87      4.35 o 
   2  13   7        0.39        8.70      5.86 o 
   3  13   7       10.12       17.07      9.38 o 
  -5  14   7        0.25        4.84      2.79 o 
  -4  14   7        5.79        3.51      2.66 o 
  -3  14   7       13.18       16.59      3.52 o 
  -2  14   7        3.14        4.10      2.27 o 
  -1  14   7       33.34       28.19      3.27 o 
   0  14   7       12.60       10.45      2.64 o 
   1  14   7        0.10        0.00      4.81 o 
   2  14   7        0.65        6.65      4.89 o 
  -5  15   7        0.03        2.91      4.37 o 
  -4  15   7        1.24        5.69      2.76 o 
  -3  15   7       51.90       52.45      5.32 o 
  -2  15   7       10.25       10.19      2.54 o 
  -1  15   7       14.02       17.35      2.91 o 
   0  15   7        4.98        5.24      2.47 o 
   1  15   7        0.52        1.72      2.92 o 
   2  15   7        4.97        6.10      4.88 o 
  -4  16   7        0.38        3.36      4.60 o 
  -3  16   7        9.87       11.46      3.03 o 
  -2  16   7        3.02        3.48      2.54 o 
  -1  16   7        0.72        0.25      2.18 o 
   0  16   7        1.40        2.19      2.43 o 
   1  16   7        3.69        3.32      2.57 o 
  -3  17   7        9.54        7.94      6.34 o 
  -2  17   7       24.10       27.73      3.82 o 
  -1  17   7        0.12        1.36      2.65 o 
   0  17   7        3.93        4.12      2.62 o 
  -7   0   8       34.52       55.04     11.89 o 
  -6   0   8        9.73        8.43      8.47 o 
  -5   0   8       37.10       44.59      9.30 o 
  -4   0   8        1.12        1.21      4.18 o 
  -3   0   8       85.20       88.12     10.04 o 
  -2   0   8       78.15       65.25      9.42 o 
  -1   0   8      318.09      257.40     16.25 o 
   0   0   8      292.12      252.72     16.62 o 
   1   0   8       51.29       53.56      9.71 o 
   2   0   8       76.57       63.35     10.57 o 
   3   0   8       18.55       15.63      8.31 o 
   4   0   8       19.33       12.92      8.35 o 
  -7   1   8        2.61        0.00      6.04 o 
  -6   1   8        5.81        1.20      5.40 o 
  -5   1   8       20.87       28.08      4.34 o 
  -4   1   8        5.40        5.81      2.33 o 
  -3   1   8       11.51       16.79      4.50 o 
  -2   1   8       12.85       14.76      5.37 o 
  -1   1   8        2.04        0.00      4.03 o 
   0   1   8       81.24       64.76      7.22 o 
   1   1   8        6.27        0.97      4.57 o 
   2   1   8        0.00        0.00      4.22 o 
   3   1   8        1.64        0.00      5.64 o 
   4   1   8        0.08        0.00      4.91 o 
  -7   2   8        1.36        0.00      7.08 o 
  -6   2   8        5.96        6.34      5.60 o 
  -5   2   8        0.01        0.00      4.05 o 
  -4   2   8       48.51       59.61      4.32 o 
  -3   2   8        4.35        4.77      3.92 o 
  -2   2   8        1.70        0.00      3.72 o 
  -1   2   8       74.10       55.73      6.61 o 
   0   2   8        0.79        0.00      4.03 o 
   1   2   8        0.15        3.18      6.42 o 
   2   2   8       34.65       40.00      6.63 o 
   3   2   8        0.45        0.21      4.92 o 
   4   2   8        0.24        1.08      5.68 o 
  -7   3   8        6.10        5.68      5.92 o 
  -6   3   8       10.84       21.33      6.45 o 
  -5   3   8        2.19        6.46      3.48 o 
  -4   3   8       15.38       16.46      4.06 o 
  -3   3   8       15.56       18.45      4.73 o 
  -2   3   8       43.29       38.68      6.15 o 
  -1   3   8       55.45       55.69      6.71 o 
   0   3   8       70.01       63.84      7.33 o 
   1   3   8        1.82        0.00      4.01 o 
   2   3   8       18.45       12.81      8.45 o 
   3   3   8        1.65        1.09      6.81 o 
   4   3   8        1.64        2.91      5.41 o 
  -7   4   8        4.03       12.84      6.52 o 
  -6   4   8        0.05        0.00      7.65 o 
  -5   4   8       18.41       21.11      3.39 o 
  -4   4   8        8.48       10.42      2.62 o 
  -3   4   8       40.91       37.88      5.62 o 
  -2   4   8      106.35      101.38      7.97 o 
  -1   4   8       17.29        7.56      4.56 o 
   0   4   8       41.83       46.25      6.70 o 
   1   4   8       30.97       34.13      7.47 o 
   2   4   8        0.03        2.65      4.45 o 
   3   4   8        0.17        2.17      5.15 o 
   4   4   8       18.12       25.88      6.58 o 
  -7   5   8        0.54        7.24      6.28 o 
  -6   5   8        0.41        3.08      5.74 o 
  -5   5   8       19.22       18.39      3.36 o 
  -4   5   8        4.16        4.32      2.68 o 
  -3   5   8        2.90        2.47      2.44 o 
  -2   5   8        0.32        0.00      3.74 o 
  -1   5   8      137.66      123.10      8.85 o 
   0   5   8       25.82       25.57      5.71 o 
   1   5   8       10.28        2.09      4.38 o 
   2   5   8        1.97        7.70      4.97 o 
   3   5   8        9.22       11.34      5.53 o 
   4   5   8       11.71       18.32      6.22 o 
  -7   6   8        0.16        1.32      5.88 o 
  -6   6   8        8.52        6.10      3.52 o 
  -5   6   8        9.75       10.77      3.04 o 
  -4   6   8       19.39       23.01      3.46 o 
  -3   6   8       23.19       21.81      3.87 o 
  -2   6   8       21.32       19.08      5.10 o 
  -1   6   8       36.52       28.89      5.68 o 
   0   6   8        6.97        3.15      6.73 o 
   1   6   8       15.54       13.14      5.10 o 
   2   6   8       11.92       21.15      6.34 o 
   3   6   8        0.34        6.76      5.04 o 
   4   6   8        0.65        3.90      5.43 o 
  -6   7   8        6.96        9.55      3.05 o 
  -5   7   8       13.46       13.26      3.72 o 
  -4   7   8       40.25       45.02      4.36 o 
  -3   7   8        0.02        5.61      2.48 o 
  -2   7   8       29.51       28.96      5.51 o 
  -1   7   8       47.84       37.95      6.17 o 
   0   7   8        7.67        5.83      4.42 o 
   1   7   8       10.20       13.10      5.03 o 
   2   7   8       18.51       19.75      5.82 o 
   3   7   8        1.49        4.46      5.04 o 
  -6   8   8        0.05        0.00      2.73 o 
  -5   8   8        8.35       17.26      3.42 o 
  -4   8   8        0.01        0.00      2.13 o 
  -3   8   8       66.88       60.81      4.20 o 
  -2   8   8       15.08       15.95      5.00 o 
  -1   8   8        3.86        5.68      4.15 o 
   0   8   8        0.00        0.00      3.74 o 
   1   8   8       10.39       15.18      5.23 o 
   2   8   8        3.11        5.69      4.77 o 
   3   8   8        0.31        0.00      6.05 o 
  -6   9   8        6.12        5.59      3.02 o 
  -5   9   8        0.51        1.89      2.57 o 
  -4   9   8        1.63        0.00      2.36 o 
  -3   9   8        1.63        0.13      2.19 o 
  -2   9   8        1.68        0.90      2.35 o 
  -1   9   8        4.28        8.47      4.54 o 
   0   9   8       23.86       21.49      5.65 o 
   1   9   8        4.10        3.41      4.40 o 
   2   9   8        0.25        0.00      4.34 o 
   3   9   8       10.02        1.55      5.00 o 
  -6  10   8        9.86       11.93      3.36 o 
  -5  10   8        0.18        3.64      2.62 o 
  -4  10   8        4.77        2.28      4.17 o 
  -3  10   8        0.24        4.90      2.67 o 
  -2  10   8       18.70       16.52      3.56 o 
  -1  10   8       41.07       48.90      6.71 o 
   0  10   8        2.61        1.88      4.22 o 
   1  10   8        0.81        7.01      4.61 o 
   2  10   8        3.72        7.00      5.13 o 
   3  10   8        1.83       14.81      7.16 o 
  -5  11   8        0.70        0.79      2.75 o 
  -4  11   8        0.06        3.14      2.52 o 
  -3  11   8        3.11        7.31      2.90 o 
  -2  11   8        0.90        0.00      2.17 o 
  -1  11   8       21.55       19.01      5.44 o 
   0  11   8       11.02        5.22      6.11 o 
   1  11   8        7.14        8.47      4.83 o 
   2  11   8        3.12        1.43      4.72 o 
  -5  12   8        0.79        2.21      2.72 o 
  -4  12   8        0.02        3.33      4.02 o 
  -3  12   8        7.43        6.68      2.85 o 
  -2  12   8        4.42        4.87      2.83 o 
  -1  12   8       14.97        9.27      3.19 o 
   0  12   8        7.91       10.30      5.05 o 
   1  12   8        0.32        0.69      4.61 o 
   2  12   8       12.18       11.03      7.34 o 
  -4  13   8        1.65        0.00      2.51 o 
  -3  13   8        0.08        3.07      5.78 o 
  -2  13   8       71.90       75.96      4.83 o 
  -1  13   8        0.00        1.04      2.76 o 
   0  13   8       12.32       14.20      5.21 o 
   1  13   8        3.85        5.85      4.88 o 
  -3  14   8        9.33       12.10      3.95 o 
  -2  14   8       25.02       24.02      3.50 o 
  -1  14   8        3.47        2.26      2.79 o 
   0  14   8        0.00        0.88      2.81 o 
  -2  15   8       16.59        1.28      5.84 o 
  -1  15   8        1.60        1.04      2.50 o 
  -4   1   9       25.18       23.25      5.40 o 
  -3   1   9       33.08       36.87      6.15 o 
  -2   1   9       56.53       37.36      6.24 o 
  -1   1   9        2.05        5.11      4.58 o 
   0   1   9        2.78       10.96      5.29 o 
   1   1   9        0.85        5.75      4.82 o 
   2   1   9        0.56        1.14      4.97 o 
   3   1   9        1.26        2.49      5.41 o 
  -5   2   9        0.29        5.68      6.21 o 
  -4   2   9       27.05       22.27      5.53 o 
  -3   2   9        6.44        4.47      4.33 o 
  -2   2   9       62.64       61.69      7.15 o 
  -1   2   9        6.11        4.94      5.27 o 
   0   2   9       31.06       26.96      5.91 o 
   1   2   9       11.61       15.29      5.86 o 
   2   2   9        3.51        6.80      5.47 o 
   3   2   9        2.63        9.29      5.81 o 
  -5   3   9       17.82       16.50      6.58 o 
  -4   3   9        0.58        0.00      4.08 o 
  -3   3   9       56.05       53.93      8.91 o 
  -2   3   9       33.09       38.82     13.37 o 
  -1   3   9        3.78        1.61      4.54 o 
   0   3   9        2.96        8.78      4.97 o 
   1   3   9        0.10        0.00      4.58 o 
   2   3   9        7.83       15.25      5.92 o 
  -6   4   9        6.82       15.02     10.33 o 
  -5   4   9        0.22        1.04      2.85 o 
  -4   4   9        0.14        0.00      2.47 o 
  -3   4   9        1.83        2.63      4.28 o 
  -2   4   9       43.34       43.39      6.52 o 
  -1   4   9       26.90       24.44      5.87 o 
   0   4   9       10.23        5.99      4.95 o 
   1   4   9        0.22        6.05      5.30 o 
   2   4   9        0.54        1.03      5.01 o 
  -6   5   9        2.13       13.45      9.83 o 
  -5   5   9        3.29        9.67      3.45 o 
  -4   5   9        7.58       12.50      3.68 o 
  -3   5   9        1.98        0.00      2.38 o 
  -2   5   9        9.98        9.85      5.03 o 
  -1   5   9        8.28        6.50      5.78 o 
   0   5   9       14.33        9.47      5.11 o 
   1   5   9        0.59        2.19      4.76 o 
   2   5   9        1.56        2.80      4.89 o 
  -5   6   9        9.39        4.84      4.05 o 
  -4   6   9        8.75        2.72      2.89 o 
  -3   6   9        9.38        6.22      2.88 o 
  -2   6   9        1.06        5.50      6.19 o 
  -1   6   9        0.00        0.00      7.28 o 
   0   6   9        9.15        8.65      5.41 o 
   1   6   9        0.10        0.00      7.78 o 
   2   6   9        6.82       13.35      5.70 o 
  -5   7   9        0.04        0.52      2.99 o 
  -4   7   9        1.82        0.64      4.50 o 
  -3   7   9       17.84       19.37      3.66 o 
  -2   7   9        7.79        2.82      4.69 o 
  -1   7   9       23.61       16.06      8.37 o 
   0   7   9        0.55        0.00      4.56 o 
   1   7   9       15.77       20.66      6.17 o 
   2   7   9       12.23       29.66      8.60 o 
  -5   8   9        1.09        1.13      2.80 o 
  -4   8   9        9.03        7.26      3.47 o 
  -3   8   9       29.99       32.25      4.23 o 
  -2   8   9        0.54        0.00      4.25 o 
  -1   8   9        0.53        0.12      4.68 o 
   0   8   9        0.55        2.26      4.74 o 
   1   8   9        0.91        3.05      5.19 o 
  -4   9   9        1.34        2.92      3.17 o 
  -3   9   9       12.63       16.92      3.76 o 
  -2   9   9        0.79        0.00      2.82 o 
  -1   9   9        4.03        7.08      5.13 o 
   0   9   9       22.40       25.46      6.57 o 
   1   9   9        0.20        0.00      4.59 o 
  -4  10   9        2.49        0.00      2.89 o 
  -3  10   9        5.66        5.91      3.35 o 
  -2  10   9        0.41        0.00      2.42 o 
  -1  10   9        3.71        0.20      4.65 o 
   0  10   9        0.27        5.92      5.24 o 
   1  10   9        0.00        0.00      6.05 o 
  -3  11   9        0.03        1.27      3.23 o 
  -2  11   9        5.89        2.74      3.01 o 
  -1  11   9        2.19        2.28      5.01 o 
   0  11   9        0.67        0.00      4.68 o 
  -2  12   9        0.78        0.00      8.06 o 
  -4   0  10        9.82       11.72      7.24 o 
  -3   0  10        1.22        3.09      6.95 o 
  -2   0  10        8.52        0.00      6.50 o 
  -1   0  10        4.03        0.25      6.54 o 
   0   0  10        1.54        0.00      7.16 o 
  -4   1  10        8.42        5.17      5.03 o 
  -3   1  10        0.22        1.85      4.85 o 
  -2   1  10        0.06        0.00      8.04 o 
  -1   1  10        0.00        0.00      4.77 o 
   0   1  10        3.16        0.00      6.48 o 
  -4   2  10       11.86       13.97      5.52 o 
  -3   2  10        9.37       14.30      6.87 o 
  -2   2  10        0.03        1.23      4.90 o 
  -1   2  10        0.00        0.75      4.80 o 
   0   2  10        0.01        0.00      9.50 o 
  -4   3  10        8.22        9.51      4.69 o 
  -3   3  10        0.48        3.28      5.10 o 
  -2   3  10        2.47        0.00      5.14 o 
  -1   3  10        0.14        0.57      8.41 o 
   0   3  10        0.28        0.00      4.99 o 
  -4   4  10        3.35        5.08      4.69 o 
  -3   4  10        2.66        1.70      4.71 o 
  -2   4  10        1.92        3.55      4.90 o 
  -1   4  10        9.76       14.97      5.68 o 
  -3   5  10        6.46        3.85      4.03 o 
  -2   5  10       11.57        7.95      5.29 o 
  -1   5  10        0.95        0.44      5.97 o 
  -3   6  10        1.05        1.00      3.01 o 
  -2   6  10        0.11        2.62      5.11 o 
  -1   6  10        3.15        0.00      7.90 o 
                                                 
